# Supplementary material for: Modulation of Cell Signaling Pathways in Silica Nanoparticle-Saturated Macrophages
Source: Pharmaceutics. 2026 Mar 11;18(3):344. doi: 10.3390/pharmaceutics18030344 (PMC13030532; doi:10.3390/pharmaceutics18030344)
Supplement: Supplementary file 1 [file pharmaceutics-18-00344-s001.zip]

Archive with 3 entries (3 files):
- Supplementary document S1.pdf
- Supplementary document S2.xlsx
- Supplementary document S3.xlsx
