# Supplementary material for: Modulation of Cell Signaling Pathways in Silica Nanoparticle-Saturated Macrophages
Source: Pharmaceutics. 2026 Mar 11;18(3):344. doi: 10.3390/pharmaceutics18030344 (PMC13030532; doi:10.3390/pharmaceutics18030344)
Supplement: Supplementary file 1 [file pharmaceutics-18-00344-s001.zip › Supplementary document S2.xlsx]

## Sheet: SNP100 vs Control_pos_MSigDB_Ha
Term	Overlap	P.value	Adjusted.P.value	Odds.Ratio	Combined.Score	Genes
TNF-alpha Signaling via NF-kB	13/200	1.48573e-06	6.68577e-05	5.73837	77.0067	PPP1R15A;EGR1;JUN;CD83;PLK2;LITAF;PLAU;CCRL2;MAFF;BHLHE40;IL7R;ATF3;B4GALT5
IL-2/STAT5 Signaling	12/199	8.15722e-06	0.000183537	5.2747	61.8016	PRKCH;CD83;P2RX4;RRAGD;BHLHE40;MAFF;PIM1;CDC6;UMPS;NDRG1;DHRS3;WLS
Hypoxia	11/200	4.54671e-05	0.000682006	4.76348	47.6277	PPP1R15A;JUN;DDIT3;RRAGD;BHLHE40;MAFF;PIM1;CXCR4;ENO2;NDRG1;ATF3
Inflammatory Response	10/200	0.000219513	0.00197561	4.28947	36.135	RNF144B;CSF3R;P2RX4;SLC31A2;RGS1;IRAK2;ITGB3;SLC11A2;CCRL2;IL7R
p53 Pathway	10/200	0.000219513	0.00197561	4.28947	36.135	PPP1R15A;JUN;STEAP3;DDIT3;PLK2;MKNK2;NDRG1;ATF3;ADA;RAD9A
mTORC1 Signaling	8/200	0.00376106	0.0241782	3.36742	18.8005	PPP1R15A;DDIT3;BHLHE40;CXCR4;GTF2H1;ATP6V1D;GLA;MCM2
E2F Targets	8/200	0.00376106	0.0241782	3.36742	18.8005	WEE1;SHMT1;POLD1;CHEK1;MCM3;NBN;DEK;MCM2
G2-M Checkpoint	7/200	0.013109	0.0655449	2.91902	12.6524	HSPA8;CHAF1A;DBF4;CHEK1;MCM3;CDC6;MCM2
heme Metabolism	7/200	0.013109	0.0655449	2.91902	12.6524	MPP1;SLC6A8;SLC11A2;CTNS;TENT5C;OPTN;CTSB
Apoptosis	6/161	0.0159034	0.0715651	3.10867	12.8737	JUN;WEE1;SLC20A1;DDIT3;ENO2;ATF3
IL-6/JAK/STAT3 Signaling	4/87	0.0236668	0.0968188	3.85287	14.4239	JUN;CSF3R;ITGB3;PIM1
Coagulation	5/138	0.0297842	0.103837	3.01013	10.5769	F10;PLAU;ITGB3;MAFF;CTSB
TGF-beta Signaling	3/54	0.0299973	0.103837	4.69136	16.4509	BCAR3;PPP1R15A;SLC20A1
Estrogen Response Early	6/200	0.040144	0.113371	2.47879	7.97001	MREG;WWC1;BHLHE40;CELSR1;GLA;DHRS3
KRAS Signaling Up	6/200	0.040144	0.113371	2.47879	7.97001	PPP1R15A;GPNMB;PLAU;CXCR4;LY96;IL7R
DNA Repair	5/150	0.0403998	0.113371	2.75932	8.85448	POLD1;GTF2H1;STX3;UMPS;ADA
PI3K/AKT/mTOR Signaling	4/105	0.0428291	0.113371	3.16333	9.96618	DUSP3;DDIT3;MKNK2;CXCR4
UV Response Up	5/158	0.0486041	0.12151	2.61398	7.9048	SLC6A8;PRPF3;ENO2;ATF3;ATP6V1C1
Complement	5/200	0.106542	0.23972	2.04657	4.58271	F7;F10;MAFF;PIM1;CTSB
Epithelial Mesenchymal Transition	5/200	0.106542	0.23972	2.04657	4.58271	JUN;SLC6A8;ITGB3;PMP22;ENO2
Bile Acid Metabolism	3/112	0.165165	0.344067	2.18857	3.94121	BCAR3;DIO2;OPTN
Unfolded Protein Response	3/113	0.168211	0.344067	2.16857	3.86556	TATDN2;DNAJB9;ATF3
Glycolysis	4/200	0.241189	0.471892	1.6222	2.30705	GNPDA1;RRAGD;CXCR4;ENO2
UV Response Dn	3/144	0.268828	0.504052	1.68912	2.21897	ITGB3;BHLHE40;PMP22
Notch Signaling	1/32	0.331577	0.580515	2.55461	2.82001	FZD7
Protein Secretion	2/96	0.337988	0.580515	1.68634	1.82925	SNX2;GLA
Androgen Response	2/100	0.356139	0.580515	1.61718	1.66964	DNAJB9;NDRG1
Hedgehog Signaling	1/36	0.364431	0.580515	2.26219	2.2835	CELSR1
Pperoxisome	2/104	0.37411	0.580515	1.55345	1.52736	CLN8;DHRS3
Wnt-beta Catenin Signaling	1/42	0.41072	0.61608	1.93055	1.71789	DVL2
Adipogenesis	3/200	0.457624	0.624033	1.20551	0.942357	POR;FABP4;DNAJB9
Myogenesis	3/200	0.457624	0.624033	1.20551	0.942357	SLC6A8;BHLHE40;SPEG
Oxidative Phosphorylation	3/200	0.457624	0.624033	1.20551	0.942357	POR;ATP6V1D;ATP6V1C1
Spermatogenesis	2/135	0.50493	0.66829	1.18949	0.812818	IFT88;DBF4
Fatty Acid Metabolism	2/158	0.589917	0.75806	1.01292	0.534594	NBN;ENO2
Cholesterol Homeostasis	1/74	0.606448	0.75806	1.08252	0.541409	ATF3
Interferon Alpha Response	1/97	0.705682	0.786046	0.822205	0.286613	CCRL2
Mitotic Spindle	2/199	0.71359	0.786046	0.800434	0.270104	MAP1S;ARL8A
Estrogen Response Late	2/200	0.716175	0.786046	0.796351	0.265846	CDC6;GLA
Myc Targets V1	2/200	0.716175	0.786046	0.796351	0.265846	DEK;MCM2
Xenobiotic Metabolism	2/200	0.716175	0.786046	0.796351	0.265846	POR;F10
Interferon Gamma Response	1/200	0.920215	0.920215	0.394563	0.0328072	PIM1
Apical Junction	1/200	0.920215	0.920215	0.394563	0.0328072	SPEG
Allograft Rejection	1/200	0.920215	0.920215	0.394563	0.0328072	CD28
KRAS Signaling Dn	1/200	0.920215	0.920215	0.394563	0.0328072	TENT5C

## Sheet: SNP100 vs Control_neg_MSigDB_Ha
Term	Overlap	P.value	Adjusted.P.value	Odds.Ratio	Combined.Score	Genes
Interferon Gamma Response	20/200	1.10666e-12	5.31195e-11	9.33095	256.878	RTP4;CDKN1A;BTG1;RSAD2;STAT1;IL10RA;IFI44;PTGS2;IFIT3;IFI44L;CXCL10;MTHFD2;DHX58;IRF7;TXNIP;CMPK2;IRF5;XAF1;MYD88;IRF9
TNF-alpha Signaling via NF-kB	17/200	7.41485e-10	1.77956e-08	7.70094	161.892	CDKN1A;TNFAIP8;JAG1;BTG1;SERPINE1;FOS;PTGS2;KLF4;SERPINB8;EHD1;RCAN1;CXCL10;DNAJB4;OLR1;PMEPA1;TRIB1;CD44
Interferon Alpha Response	12/97	3.56159e-09	5.69854e-08	11.5179	224.058	RTP4;PROCR;CXCL10;RSAD2;DHX58;IRF7;CMPK2;TXNIP;IFI44;IFIT3;IFI44L;IRF9
p53 Pathway	15/200	4.10253e-08	4.92303e-07	6.66432	113.354	CEBPA;CDKN1A;BTG1;RGS16;EPHX1;FOS;KLF4;PROCR;GM2A;SESN1;DDIT4;TXNIP;HMOX1;TRIB3;MXD4
mTORC1 Signaling	13/200	1.69666e-06	1.62879e-05	5.66578	75.2803	CDKN1A;IDH1;SLA;SLC1A4;GLRX;FADS2;MTHFD2;DDIT4;TRIB3;SLC37A4;BCAT1;YKT6;FADS1
Hypoxia	12/200	9.68033e-06	6.63794e-05	5.18028	59.8084	CDKN1A;BTG1;ANXA2;CCNG2;CAV1;SERPINE1;DDIT4;HMOX1;GLRX;FOS;TGFBI;SLC37A4
Apical Junction	12/200	9.68033e-06	6.63794e-05	5.18028	59.8084	VASP;ARPC2;ZYX;FSCN1;PBX2;LAMC2;EVL;RHOF;TGFBI;NECTIN3;ACTG1;NECTIN1
IL-6/JAK/STAT3 Signaling	8/87	1.44912e-05	8.69471e-05	8.12937	90.5772	ACVRL1;CXCL10;STAT1;HMOX1;CD36;IRF9;CD44;MYD88
Cholesterol Homeostasis	7/74	4.17186e-05	0.000222499	8.35821	84.2889	FADS2;JAG1;LPL;TRIB3;ATF5;CXCL16;ACTG1
Inflammatory Response	11/200	5.06498e-05	0.000243119	4.7037	46.5223	RTP4;CXCL10;CDKN1A;LCK;IL10RA;RGS16;SERPINE1;CLEC5A;C5AR1;IRF7;OLR1
Apoptosis	9/161	0.000216295	0.000943833	4.75504	40.1272	CDKN1A;PAK1;CAV1;TIMP2;PDCD4;TXNIP;HMOX1;BMF;CD44
Xenobiotic Metabolism	10/200	0.000241558	0.000966231	4.23587	35.278	CYB5A;SMOX;IDH1;SERPINE1;EPHX1;HMOX1;CD36;PGD;NDRG2;BCAT1
Estrogen Response Late	9/200	0.0010427	0.00357496	3.77659	25.9298	CAV1;PDCD4;SLC1A4;LAMC2;FOS;KLF4;CXCL14;CD44;ASS1
Glycolysis	9/200	0.0010427	0.00357496	3.77659	25.9298	CYB5A;PKM;IDH1;DDIT4;GLRX;TGFBI;SLC37A4;DLD;CD44
Bile Acid Metabolism	6/112	0.0030255	0.0096816	4.50103	26.109	FADS2;PEX19;LCK;IDH1;GCLM;FADS1
Reactive Oxygen Species Pathway	4/49	0.00339039	0.0101712	7.03329	39.997	MSRA;SRXN1;GLRX;GCLM
KRAS Signaling Up	8/200	0.00404025	0.0114078	3.32568	18.3293	CXCL10;MMD;IL10RA;RGS16;GLRX;TRIB1;PTGS2;KLF4
Angiogenesis	3/36	0.0104994	0.0272728	7.16873	32.6639	JAG1;LPL;OLR1
PI3K/AKT/mTOR Signaling	5/105	0.0107955	0.0272728	3.96109	17.9383	CDKN1A;LCK;SLA;TRIB3;MYD88
Adipogenesis	7/200	0.0139172	0.0303649	2.88298	12.3237	CCNG2;IDH1;PDCD4;LPL;CD36;DLD;SLC19A1
Complement	7/200	0.0139172	0.0303649	2.88298	12.3237	EHD1;LCK;SERPINE1;TIMP2;IRF7;OLR1;CD36
Epithelial Mesenchymal Transition	7/200	0.0139172	0.0303649	2.88298	12.3237	ITGB5;SERPINE1;PMEPA1;LAMC2;TGFBI;VIM;CD44
UV Response Up	6/158	0.0154192	0.0321792	3.13153	13.0652	RXRB;BTG1;EPHX1;HMOX1;FOS;YKT6
TGF-beta Signaling	3/54	0.0309209	0.0618418	4.63435	16.1105	HDAC1;SERPINE1;PMEPA1
Mitotic Spindle	6/199	0.0412846	0.0748995	2.46112	7.84424	YWHAE;FSCN1;RHOF;KIF3C;SYNPO;SEPTIN9
IL-2/STAT5 Signaling	6/199	0.0412846	0.0748995	2.46112	7.84424	CXCL10;IL10RA;RGS16;ODC1;SMPDL3A;CD44
Estrogen Response Early	6/200	0.042131	0.0748995	2.44831	7.75372	OLFML3;SLC1A4;FOS;KLF4;TSKU;CD44
Fatty Acid Metabolism	5/158	0.0506774	0.0868756	2.58196	7.70012	IDH1;EPHX1;ODC1;CD36;DLD
Allograft Rejection	5/200	0.110576	0.176921	2.02151	4.45146	FGR;STAT1;LCK;IRF7;BCAT1
KRAS Signaling Dn	5/200	0.110576	0.176921	2.02151	4.45146	RSAD2;SPHK2;CD207;SYNPO;IFI44L
Androgen Response	3/100	0.133416	0.20658	2.43093	4.89657	TNFAIP8;PMEPA1;FADS1
Unfolded Protein Response	3/113	0.172361	0.258541	2.14222	3.76638	MTHFD2;DDIT4;SLC1A4
Myogenesis	4/200	0.247679	0.349664	1.60241	2.23636	CDKN1A;ITGB5;CD36;PDLIM7
heme Metabolism	4/200	0.247679	0.349664	1.60241	2.23636	SMOX;YPEL5;GCLM;DCAF11
UV Response Dn	3/144	0.274671	0.376692	1.6686	2.15613	ANXA2;CAV1;SERPINE1
Notch Signaling	1/32	0.334821	0.446428	2.52381	2.76145	JAG1
Hedgehog Signaling	1/36	0.3679	0.477276	2.23492	2.23479	TLE1
Pperoxisome	2/104	0.379681	0.479597	1.53465	1.48619	IDH1;FADS1
Wnt-beta Catenin Signaling	1/42	0.414471	0.510119	1.90728	1.67984	JAG1
Oxidative Phosphorylation	3/200	0.465385	0.558462	1.19086	0.91088	CYB5A;IDH1;DLD
Myc Targets V2	1/58	0.522619	0.597756	1.37079	0.889509	SLC19A1
Coagulation	2/138	0.523037	0.597756	1.14899	0.744666	SERPINE1;OLR1
Protein Secretion	1/96	0.706264	0.75371	0.820886	0.285476	YKT6
G2-M Checkpoint	2/200	0.722305	0.75371	0.786712	0.255923	ODC1;ATF5
E2F Targets	2/200	0.722305	0.75371	0.786712	0.255923	CDKN1A;MTHFD2
Myc Targets V1	2/200	0.722305	0.75371	0.786712	0.255923	YWHAE;ODC1
Spermatogenesis	1/135	0.82173	0.839214	0.580816	0.114039	IL13RA2
DNA Repair	1/150	0.852922	0.852922	0.521945	0.083035	CMPK2

## Sheet: SNP100 vs Control_pos_KEGG_2019
Term	Overlap	P.value	Adjusted.P.value	Odds.Ratio	Combined.Score	Genes
Lysosome	12/124	5.16461e-08	9.81277e-06	8.84064	148.336	CTSA;HGSNAT;NAGLU;HYAL1;SLC11A2;CTNS;TPP1;MCOLN1;ATP6V0D2;LITAF;GLA;CTSB
mTOR signaling pathway	9/154	0.000141568	0.013449	5.04922	44.7499	FLCN;RRAGC;FZD7;RRAGD;DVL2;ATP6V1D;FNIP2;LAMTOR3;ATP6V1C1
Rheumatoid arthritis	6/84	0.000647087	0.0409821	6.20177	45.5398	JUN;CCL3;CD28;ATP6V0D2;ATP6V1D;ATP6V1C1
Cell cycle	7/123	0.000910251	0.0432369	4.87576	34.1391	WEE1;DBF4;ORC1;CHEK1;MCM3;CDC6;MCM2
Glycosaminoglycan degradation	3/21	0.0021728	0.0825665	13.3144	81.6406	HGSNAT;NAGLU;HYAL1
Collecting duct acid secretion	3/27	0.00452213	0.143201	9.98279	53.8948	ATP6V1D;ATP6V0D2;ATP6V1C1
DNA replication	3/35	0.00940437	0.255262	7.48406	34.925	POLD1;MCM3;MCM2
Homologous recombination	3/41	0.0145023	0.334281	6.30045	26.6726	EME1;POLD1;NBN
Synaptic vesicle cycle	4/77	0.0158344	0.334281	4.38289	18.1696	STX3;ATP6V0D2;ATP6V1D;ATP6V1C1
Amino sugar and nucleotide sugar metabolism	3/49	0.0233106	0.442901	5.20261	19.5558	HK3;GNPDA1;AMDHD2
Hematopoietic cell lineage	4/94	0.0303302	0.482917	3.55194	12.4162	CSF3R;ITGB3;IL7R;CD33
Mismatch repair	2/22	0.0305	0.482917	7.95565	27.7654	MSH3;POLD1
Mucin type O-glycan biosynthesis	2/28	0.0475388	0.694798	6.11787	18.6363	GALNT6;B4GALT5
Circadian rhythm	2/30	0.053831	0.723931	5.6803	16.5973	BHLHE40;BHLHE41
Galactose metabolism	2/32	0.0603986	0.723931	5.30108	14.879	HK3;GLA
Neomycin, kanamycin and gentamicin biosynthesis	1/5	0.0609626	0.723931	19.8253	55.4612	HK3
Salmonella infection	3/78	0.0742375	0.784181	3.18623	8.28576	JUN;CCL3;PLEKHM2
Primary immunodeficiency	2/36	0.0742908	0.784181	4.67647	12.1577	IL7R;ADA
Ferroptosis	2/40	0.0890841	0.84169	4.18336	10.1161	STEAP3;SLC11A2
Complement and coagulation cascades	3/88	0.0980321	0.84169	2.80995	6.52601	F7;F10;PLAU
Intestinal immune network for IgA production	2/43	0.100697	0.84169	3.87667	8.89943	CD28;CXCR4
Nucleotide excision repair	2/43	0.100697	0.84169	3.87667	8.89943	POLD1;GTF2H1
Vitamin B6 metabolism	1/9	0.107056	0.84169	9.91064	22.1444	PDXK
Glycosphingolipid biosynthesis	2/45	0.108659	0.84169	3.69599	8.20338	GLA;ST6GALNAC4
Ether lipid metabolism	2/47	0.116782	0.84169	3.53136	7.58342	PLA2G2E;GDPD1
Sphingolipid metabolism	2/48	0.120899	0.84169	3.45442	7.29849	CERK;GLA
Notch signaling pathway	2/49	0.125052	0.84169	3.38075	7.02866	APH1C;DVL2
Toll-like receptor signaling pathway	3/99	0.127244	0.84169	2.48659	5.12647	JUN;CCL3;LY96
AGE-RAGE signaling pathway in diabetic complications	3/101	0.132858	0.84169	2.43559	4.91619	EGR1;JUN;PIM1
NF-kappa B signaling pathway	3/102	0.135697	0.84169	2.41087	4.81531	PLAU;LY96;CARD14
HIF-1 signaling pathway	3/104	0.141437	0.84169	2.36289	4.62158	HK3;MKNK2;ENO2
Protein processing in endoplasmic reticulum	4/163	0.147851	0.84169	2.00348	3.82975	PPP1R15A;HSPA8;DDIT3;MAN1C1
MAPK signaling pathway	6/294	0.16376	0.84169	1.66171	3.00663	HSPA8;JUN;DUSP3;DDIT3;MKNK2;LAMTOR3
Human immunodeficiency virus 1 infection	5/238	0.178432	0.84169	1.70947	2.94635	JUN;WEE1;GNG4;CHEK1;CXCR4
Basal cell carcinoma	2/63	0.186107	0.84169	2.60299	4.37676	FZD7;DVL2
Mitophagy	2/63	0.186107	0.84169	2.60299	4.37676	JUN;OPTN
Phagosome	4/180	0.188922	0.84169	1.80839	3.01354	ITGB3;ATP6V0D2;ATP6V1D;ATP6V1C1
Nitrogen metabolism	1/17	0.192591	0.84169	4.95331	8.15903	CAR13
Selenocompound metabolism	1/17	0.192591	0.84169	4.95331	8.15903	MARS2
Other glycan degradation	1/18	0.202692	0.84169	4.66171	7.44039	FUCA2
Glycolysis / Gluconeogenesis	2/67	0.204261	0.84169	2.44231	3.87926	HK3;ENO2
Renal cell carcinoma	2/68	0.208831	0.84169	2.40518	3.76707	FLCN;JUN
One carbon pool by folate	1/19	0.212667	0.84169	4.4025	6.81518	SHMT1
Autophagy	3/130	0.22217	0.84169	1.87666	2.82308	RRAGC;RRAGD;CTSB
p53 signaling pathway	2/71	0.2226	0.84169	2.30026	3.45586	STEAP3;CHEK1
Pathways in cancer	9/535	0.227892	0.84169	1.36485	2.01845	JUN;CSF3R;MSH3;GNG4;FZD7;PIM1;DVL2;CXCR4;IL7R
Spliceosome	3/132	0.228741	0.84169	1.84738	2.72519	HSPA8;SF3A2;PRPF3
Oxidative phosphorylation	3/134	0.235348	0.84169	1.81899	2.63152	ATP6V0D2;ATP6V1D;ATP6V1C1
Pertussis	2/76	0.245689	0.84169	2.14429	3.00992	JUN;LY96
Mannose type O-glycan biosynthesis	1/23	0.251341	0.84169	3.60131	4.97322	CHST10
Apoptosis	3/141	0.258717	0.84169	1.7261	2.33373	JUN;DDIT3;CTSB
Measles	3/144	0.268828	0.84169	1.68912	2.21897	HSPA8;JUN;CD28
alpha-Linolenic acid metabolism	1/25	0.269962	0.84169	3.30087	4.3224	PLA2G2E
Breast cancer	3/147	0.278984	0.84169	1.65368	2.11109	JUN;FZD7;DVL2
Human papillomavirus infection	6/360	0.295719	0.84169	1.34732	1.6415	FZD7;ITGB3;DVL2;ATP6V0D2;ATP6V1D;ATP6V1C1
Colorectal cancer	2/88	0.301267	0.84169	1.84396	2.21231	JUN;MSH3
Arachidonic acid metabolism	2/89	0.305881	0.84169	1.82267	2.15906	HPGDS;PLA2G2E
Antigen processing and presentation	2/90	0.310489	0.84169	1.80187	2.10748	HSPA8;CTSB
GnRH signaling pathway	2/90	0.310489	0.84169	1.80187	2.10748	EGR1;JUN
Cushing syndrome	3/159	0.319886	0.84169	1.52554	1.73879	NCEH1;FZD7;DVL2
Hippo signaling pathway	3/159	0.319886	0.84169	1.52554	1.73879	WWC1;FZD7;DVL2
Viral carcinogenesis	4/229	0.321601	0.84169	1.41102	1.60073	JUN;CHEK1;GTF2H1;ATP6V0D2
Glyoxylate and dicarboxylate metabolism	1/31	0.323103	0.84169	2.63989	2.98251	SHMT1
Wnt signaling pathway	3/160	0.323304	0.84169	1.51574	1.71152	JUN;FZD7;DVL2
JAK-STAT signaling pathway	3/164	0.336976	0.84169	1.47778	1.60745	CSF3R;PIM1;IL7R
Starch and sucrose metabolism	1/33	0.339946	0.84169	2.47465	2.67007	HK3
SNARE interactions in vesicular transport	1/33	0.339946	0.84169	2.47465	2.67007	STX3
Glycerophospholipid metabolism	2/97	0.342541	0.84169	1.66851	1.78758	PLA2G2E;PNPLA7
Prion diseases	1/34	0.34821	0.84169	2.39954	2.53139	EGR1
Choline metabolism in cancer	2/99	0.351617	0.84169	1.63394	1.70781	JUN;SLC44A2
Melanogenesis	2/100	0.356139	0.84169	1.61718	1.66964	FZD7;DVL2
Base excision repair	1/35	0.356371	0.84169	2.32884	2.40286	POLD1
Fructose and mannose metabolism	1/35	0.356371	0.84169	2.32884	2.40286	HK3
T cell receptor signaling pathway	2/101	0.360649	0.84169	1.60077	1.63254	JUN;CD28
Renin-angiotensin system	1/36	0.364431	0.84169	2.26219	2.2835	CTSA
Chagas disease (American trypanosomiasis)	2/103	0.369635	0.84169	1.56891	1.56144	JUN;CCL3
Toxoplasmosis	2/108	0.391875	0.84169	1.49452	1.40009	HSPA8;LY96
Human cytomegalovirus infection	4/255	0.395206	0.84169	1.26317	1.17267	GNG4;ITGB3;CCL3;CXCR4
Fat digestion and absorption	1/40	0.395676	0.84169	2.02976	1.88191	PLA2G2E
Glycine, serine and threonine metabolism	1/40	0.395676	0.84169	2.02976	1.88191	SHMT1
Cellular senescence	3/185	0.408162	0.84169	1.30587	1.17018	CHEK1;NBN;RAD9A
Drug metabolism	2/114	0.418088	0.84169	1.41403	1.23312	HPGDS;UMPS
Basal transcription factors	1/43	0.418101	0.84169	1.88449	1.64333	GTF2H1
Carbohydrate digestion and absorption	1/43	0.418101	0.84169	1.88449	1.64333	HK3
Thyroid hormone signaling pathway	2/115	0.422402	0.84169	1.40144	1.20776	ITGB3;DIO2
Mineral absorption	1/44	0.425391	0.84169	1.84057	1.57322	SLC11A2
Chemokine signaling pathway	3/197	0.447861	0.84169	1.22434	0.98348	GNG4;CCL3;CXCR4
Neurotrophin signaling pathway	2/121	0.447932	0.84169	1.33037	1.06844	JUN;IRAK2
ABC transporters	1/48	0.45365	0.84169	1.68359	1.33076	ABCG1
Type II diabetes mellitus	1/48	0.45365	0.84169	1.68359	1.33076	HK3
Cocaine addiction	1/48	0.45365	0.84169	1.68359	1.33076	JUN
Cholesterol metabolism	1/49	0.460496	0.84169	1.64843	1.27828	NCEH1
Cysteine and methionine metabolism	1/50	0.467256	0.84169	1.6147	1.22859	MAT2A
Linoleic acid metabolism	1/50	0.467256	0.84169	1.6147	1.22859	PLA2G2E
N-Glycan biosynthesis	1/50	0.467256	0.84169	1.6147	1.22859	MAN1C1
Proteoglycans in cancer	3/203	0.467315	0.84169	1.18725	0.903201	PLAU;FZD7;ITGB3
NOD-like receptor signaling pathway	3/205	0.473732	0.84169	1.17537	0.878135	JUN;AIM2;CTSB
Fanconi anemia pathway	1/51	0.473932	0.84169	1.58233	1.18151	EME1
Osteoclast differentiation	2/128	0.476901	0.84169	1.25602	0.930014	JUN;ITGB3
Relaxin signaling pathway	2/131	0.489031	0.84169	1.22662	0.877436	JUN;GNG4
FoxO signaling pathway	2/132	0.493036	0.84169	1.21712	0.860716	PLK2;IL7R
Cytokine-cytokine receptor interaction	4/292	0.497216	0.84169	1.0988	0.767767	CSF3R;CCL3;CXCR4;IL7R
Estrogen signaling pathway	2/134	0.500985	0.84169	1.19856	0.828418	HSPA8;JUN
Regulation of lipolysis in adipocytes	1/56	0.506083	0.84169	1.43812	0.979437	FABP4
Kaposi sarcoma-associated herpesvirus infection	3/216	0.508374	0.84169	1.11404	0.753694	JUN;CD200R1;GNG4
Signaling pathways regulating pluripotency of stem cells	2/137	0.512759	0.84169	1.17174	0.782667	FZD7;DVL2
Apelin signaling pathway	2/138	0.516642	0.84169	1.16307	0.768096	EGR1;GNG4
Legionellosis	1/58	0.518388	0.84169	1.38751	0.911641	HSPA8
Pyrimidine metabolism	1/58	0.518388	0.84169	1.38751	0.911641	UMPS
Insulin signaling pathway	2/139	0.520506	0.84169	1.15452	0.753849	HK3;MKNK2
Vascular smooth muscle contraction	2/140	0.524349	0.84169	1.1461	0.739918	PRKCH;PLA2G2E
Inflammatory bowel disease (IBD)	1/59	0.524425	0.84169	1.36352	0.880089	JUN
Fluid shear stress and atherosclerosis	2/143	0.535752	0.84169	1.12154	0.699934	JUN;ITGB3
Cytosolic DNA-sensing pathway	1/61	0.536276	0.84169	1.31794	0.821217	AIM2
Glycerolipid metabolism	1/61	0.536276	0.84169	1.31794	0.821217	GLA
Allograft rejection	1/63	0.547831	0.84169	1.27529	0.767457	CD28
Central carbon metabolism in cancer	1/64	0.553501	0.84169	1.25499	0.742314	HK3
Glutathione metabolism	1/64	0.553501	0.84169	1.25499	0.742314	HPGDS
Graft-versus-host disease	1/64	0.553501	0.84169	1.25499	0.742314	CD28
Gastric cancer	2/150	0.561626	0.84169	1.06811	0.616215	FZD7;DVL2
Aminoacyl-tRNA biosynthesis	1/66	0.56463	0.84169	1.21625	0.69519	MARS2
Metabolism of xenobiotics by cytochrome P450	1/66	0.56463	0.84169	1.21625	0.69519	HPGDS
Non-alcoholic fatty liver disease (NAFLD)	2/151	0.565237	0.84169	1.06089	0.605248	JUN;DDIT3
Leishmaniasis	1/67	0.57009	0.84169	1.19776	0.673095	JUN
Amphetamine addiction	1/68	0.575482	0.84169	1.17982	0.651909	JUN
Acute myeloid leukemia	1/69	0.580806	0.84169	1.16241	0.631584	PIM1
Type I diabetes mellitus	1/69	0.580806	0.84169	1.16241	0.631584	CD28
Cortisol synthesis and secretion	1/69	0.580806	0.84169	1.16241	0.631584	NCEH1
Human T-cell leukemia virus 1 infection	3/245	0.593559	0.84169	0.979088	0.51071	EGR1;JUN;CHEK1
Arrhythmogenic right ventricular cardiomyopathy (ARVC)	1/72	0.596384	0.84169	1.11313	0.575343	ITGB3
B cell receptor signaling pathway	1/72	0.596384	0.84169	1.11313	0.575343	JUN
Bile secretion	1/72	0.596384	0.84169	1.11313	0.575343	NCEH1
Renin secretion	1/76	0.616261	0.84169	1.05355	0.510006	CTSB
RNA transport	2/167	0.620103	0.84169	0.957234	0.457433	NUP62;DDX20
Influenza A	2/168	0.623349	0.84169	0.951419	0.449686	HSPA8;JUN
Autoimmune thyroid disease	1/78	0.625831	0.84169	1.02608	0.480897	CD28
Hepatocellular carcinoma	2/171	0.632961	0.84169	0.934386	0.427339	FZD7;DVL2
ECM-receptor interaction	1/83	0.648729	0.84169	0.963268	0.416845	ITGB3
RNA degradation	1/83	0.648729	0.84169	0.963268	0.416845	ENO2
ErbB signaling pathway	1/84	0.653138	0.84169	0.951614	0.405356	JUN
Tuberculosis	2/178	0.654643	0.84169	0.896902	0.379986	IRAK2;ATP6V0D2
PI3K-Akt signaling pathway	4/357	0.655152	0.84169	0.89348	0.377843	CSF3R;GNG4;ITGB3;IL7R
Endocytosis	3/269	0.656448	0.84169	0.889653	0.374466	HSPA8;SNX2;CXCR4
PPAR signaling pathway	1/85	0.657492	0.84169	0.940237	0.394263	FABP4
Hypertrophic cardiomyopathy (HCM)	1/86	0.661791	0.84169	0.929128	0.383549	ITGB3
Th1 and Th2 cell differentiation	1/87	0.666037	0.84169	0.918278	0.373197	JUN
Viral myocarditis	1/87	0.666037	0.84169	0.918278	0.373197	CD28
Transcriptional misregulation in cancer	2/183	0.669499	0.84169	0.871903	0.34983	PLAU;DDIT3
Dilated cardiomyopathy (DCM)	1/90	0.678459	0.84169	0.887189	0.344168	ITGB3
GABAergic synapse	1/90	0.678459	0.84169	0.887189	0.344168	GNG4
IL-17 signaling pathway	1/91	0.682496	0.84169	0.877287	0.335122	JUN
Retinol metabolism	1/91	0.682496	0.84169	0.877287	0.335122	DHRS3
MicroRNAs in cancer	3/281	0.685169	0.84169	0.850727	0.321652	PLAU;ITGB3;PIM1
Morphine addiction	1/92	0.686483	0.84169	0.867602	0.326369	GNG4
Calcium signaling pathway	2/189	0.686642	0.84169	0.843669	0.317171	P2RX4;CXCR4
Chemical carcinogenesis	1/94	0.694308	0.845632	0.848858	0.309697	HPGDS
Prostate cancer	1/97	0.705682	0.852717	0.822205	0.286613	PLAU
Circadian entrainment	1/99	0.71303	0.852717	0.805344	0.272393	GNG4
Focal adhesion	2/199	0.71359	0.852717	0.800434	0.270104	JUN;ITGB3
Th17 cell differentiation	1/102	0.72371	0.854067	0.781303	0.252646	JUN
Longevity regulating pathway	1/102	0.72371	0.854067	0.781303	0.252646	HSPA8
Pancreatic secretion	1/105	0.733994	0.855669	0.75865	0.234616	PLA2G2E
Amoebiasis	1/106	0.737337	0.855669	0.751386	0.228956	SERPINB1C
Parathyroid hormone synthesis, secretion and action	1/107	0.740637	0.855669	0.74426	0.22346	EGR1
TNF signaling pathway	1/110	0.750294	0.855669	0.723665	0.207902	JUN
C-type lectin receptor signaling pathway	1/112	0.756532	0.855669	0.710554	0.198252	JUN
Regulation of actin cytoskeleton	2/217	0.757207	0.855669	0.732746	0.20379	ITGB3;CXCR4
Cholinergic synapse	1/113	0.759592	0.855669	0.704174	0.193629	GNG4
Glutamatergic synapse	1/114	0.762614	0.855669	0.697907	0.189135	GNG4
Leukocyte transendothelial migration	1/115	0.765599	0.855669	0.691749	0.184764	CXCR4
Ras signaling pathway	2/233	0.791058	0.876498	0.681434	0.159717	PLA2G2E;GNG4
Platelet activation	1/125	0.793461	0.876498	0.635639	0.147055	ITGB3
Inflammatory mediator regulation of TRP channels	1/127	0.798625	0.877102	0.625486	0.140649	PRKCH
Serotonergic synapse	1/132	0.810978	0.88555	0.601459	0.126015	GNG4
Dopaminergic synapse	1/135	0.818024	0.885566	0.587904	0.118089	GNG4
Purine metabolism	1/136	0.820314	0.885566	0.583519	0.115577	ADA
Systemic lupus erythematosus	1/143	0.835561	0.89693	0.554556	0.0996271	CD28
Retrograde endocannabinoid signaling	1/150	0.849519	0.90679	0.528315	0.0861603	GNG4
Oxytocin signaling pathway	1/154	0.856958	0.90962	0.514397	0.0794055	JUN
Hepatitis B	1/163	0.872384	0.92085	0.485597	0.0662961	JUN
Tight junction	1/167	0.878697	0.92205	0.473799	0.0612691	JUN
Cell adhesion molecules (CAMs)	1/170	0.883227	0.92205	0.465317	0.0577797	CD28
Alzheimer disease	1/175	0.890405	0.924465	0.45183	0.0524478	APH1C
Axon guidance	1/180	0.897144	0.926399	0.439097	0.0476591	CXCR4
Herpes simplex virus 1 infection	3/433	0.90986	0.93445	0.545711	0.0515506	ITGB3;ZFP948;ZFP958
Alcoholism	1/199	0.919195	0.938962	0.396576	0.0334145	GNG4
Rap1 signaling pathway	1/209	0.928838	0.940525	0.377317	0.0278539	ITGB3
cAMP signaling pathway	1/211	0.930625	0.940525	0.373685	0.0268677	JUN
Epstein-Barr virus infection	1/229	0.94482	0.949819	0.343867	0.019518	JUN
Neuroactive ligand-receptor interaction	1/348	0.987916	0.987916	0.224564	0.0027301	P2RX4

## Sheet: SNP100 vs Control_neg_KEGG_2019
Term	Overlap	P.value	Adjusted.P.value	Odds.Ratio	Combined.Score	Genes
Epstein-Barr virus infection	13/229	7.5124e-06	0.0011198	4.89782	57.7892	CDKN1A;PSMD11;STAT1;HDAC1;OAS1A;OAS1G;CXCL10;H2-DMB2;IRF7;VIM;CD44;MYD88;IRF9
Influenza A	11/168	1.0043e-05	0.0011198	5.67169	65.2733	CXCL10;H2-DMB2;RSAD2;STAT1;IRF7;OAS1A;MYD88;IRF9;HSPA1B;ACTG1;OAS1G
PPAR signaling pathway	7/85	0.000101705	0.00756009	7.17547	65.9672	RXRB;FADS2;OLR1;LPL;CD36;PLTP;PCK2
Leishmaniasis	6/67	0.000202125	0.00920736	7.83938	66.6867	H2-DMB2;NCF2;STAT1;FOS;PTGS2;MYD88
Hepatitis C	9/160	0.000206443	0.00920736	4.78678	40.6181	YWHAE;CXCL10;CDKN1A;RSAD2;STAT1;IRF7;OAS1A;IRF9;OAS1G
Measles	8/144	0.000503399	0.0187097	4.70852	35.7571	STAT1;IRF7;OAS1A;FOS;MYD88;IRF9;HSPA1B;OAS1G
Fc gamma R-mediated phagocytosis	6/87	0.000829118	0.0264133	5.89774	41.8453	VASP;HCK;PAK1;ARPC2;SPHK2;ASAP3
Toll-like receptor signaling pathway	6/99	0.00162278	0.0440172	5.1336	32.9763	CXCL10;STAT1;IRF7;IRF5;FOS;MYD88
Kaposi sarcoma-associated herpesvirus infection	9/216	0.00177648	0.0440172	3.48182	22.0508	HCK;RCAN1;CDKN1A;STAT1;GNB1;IRF7;FOS;PTGS2;IRF9
Phagosome	8/180	0.00212056	0.0472884	3.71618	22.8771	H2-DMB2;ITGB5;NCF2;CLEC7A;OLR1;CD36;ATP6V0E2;ACTG1
Toxoplasmosis	6/108	0.00252289	0.0511459	4.67849	27.9884	H2-DMB2;STAT1;IL10RA;LAMC2;MYD88;HSPA1B
C-type lectin receptor signaling pathway	6/112	0.0030255	0.0562239	4.50103	26.109	PAK1;CLEC4N;CLEC7A;STAT1;PTGS2;IRF9
Cholesterol metabolism	4/49	0.00339039	0.0581582	7.03329	39.997	MYLIP;LPL;CD36;PLTP
Chemokine signaling pathway	8/197	0.0036888	0.0582824	3.37899	18.9306	FGR;HCK;CXCL10;PAK1;STAT1;GNB1;CXCL14;CXCL16
Focal adhesion	8/199	0.00392034	0.0582824	3.34326	18.5269	VASP;PAK1;PARVG;ITGB5;CAV1;ZYX;LAMC2;ACTG1
Th1 and Th2 cell differentiation	5/87	0.00495614	0.0690761	4.83502	25.6601	H2-DMB2;JAG1;LCK;STAT1;FOS
Human papillomavirus infection	11/360	0.00635417	0.0833517	2.52644	12.7804	CDKN1A;JAG1;PKM;ITGB5;STAT1;HDAC1;LAMC2;PTGS2;ATP6V0E2;OASL1;IRF9
Endocytosis	9/269	0.00746969	0.0888294	2.76455	13.5377	EHD1;ACAP1;CYTH4;ARPC2;CAV1;ASAP3;STAMBP;FOLR1;HSPA1B
Citrate cycle (TCA cycle)	3/32	0.00756842	0.0888294	8.15917	39.8475	IDH1;DLD;PCK2
Glutathione metabolism	4/64	0.00877716	0.0978653	5.27095	24.9611	IDH1;ODC1;PGD;GCLM
Th17 cell differentiation	5/102	0.00959823	0.0992532	4.08422	18.976	RXRB;H2-DMB2;LCK;STAT1;FOS
Fluid shear stress and atherosclerosis	6/143	0.0097918	0.0992532	3.47705	16.0856	NCF2;CAV1;HMOX1;FOS;ASS1;ACTG1
Pyruvate metabolism	3/38	0.0121784	0.116486	6.7584	29.7917	PKM;DLD;PCK2
p53 signaling pathway	4/71	0.0125366	0.116486	4.71858	20.6631	CDKN1A;SESN1;CCNG2;SERPINE1
Oxytocin signaling pathway	6/154	0.0137414	0.120099	3.21682	13.7916	RCAN1;CDKN1A;CACNG8;FOS;PTGS2;ACTG1
Ferroptosis	3/40	0.0140026	0.120099	6.39243	27.2862	SLC40A1;HMOX1;GCLM
Proteoglycans in cancer	7/203	0.0149921	0.121041	2.83841	11.922	CDKN1A;PAK1;ITGB5;CAV1;PDCD4;CD44;ACTG1
Thyroid hormone signaling pathway	5/115	0.015515	0.121041	3.59916	14.9939	RXRB;RCAN1;HDAC1;STAT1;ACTG1
NOD-like receptor signaling pathway	7/205	0.0157408	0.121041	2.80946	11.6635	STAT1;IRF7;TXNIP;OAS1A;MYD88;IRF9;OAS1G
Salmonella infection	4/78	0.0171938	0.127807	4.2707	17.3528	ARPC2;FOS;MYD88;ACTG1
ECM-receptor interaction	4/83	0.0211023	0.1518	3.99939	15.4311	ITGB5;LAMC2;CD36;CD44
Rheumatoid arthritis	4/84	0.0219439	0.152922	3.9492	15.083	H2-DMB2;FOS;ATP6V0E2;TNFSF13B
Osteoclast differentiation	5/128	0.0234761	0.158641	3.21663	12.0681	NCF2;LCK;STAT1;FOS;IRF9
Tuberculosis	6/178	0.0259575	0.167546	2.76457	10.0943	H2-DMB2;CLEC7A;SPHK2;STAT1;IL10RA;MYD88
Viral carcinogenesis	7/229	0.0268916	0.167546	2.50266	9.04945	YWHAE;CDKN1A;PKM;HDAC1;IRF7;GTF2H2;IRF9
MicroRNAs in cancer	8/281	0.0270477	0.167546	2.32925	8.40895	CDKN1A;DDIT4;PDCD4;HMOX1;BMF;VIM;PTGS2;CD44
Small cell lung cancer	4/92	0.0294145	0.177282	3.58872	12.6548	RXRB;CDKN1A;LAMC2;PTGS2
Legionellosis	3/58	0.0370892	0.217655	4.29644	14.1543	EEF1A1;HSPA1B;MYD88
NF-kappa B signaling pathway	4/102	0.0406342	0.232345	3.22088	10.317	LCK;PTGS2;MYD88;TNFSF13B
TNF signaling pathway	4/110	0.051133	0.285067	2.97659	8.85036	CXCL10;JAG1;FOS;PTGS2
Glycolysis / Gluconeogenesis	3/67	0.05307	0.285336	3.69056	10.836	PKM;DLD;PCK2
RIG-I-like receptor signaling pathway	3/68	0.05502	0.285336	3.6336	10.5377	CXCL10;DHX58;IRF7
Renal cell carcinoma	3/68	0.05502	0.285336	3.6336	10.5377	CDKN1A;PAK1;TFE3
Hepatitis B	5/163	0.0564764	0.285838	2.49962	7.18373	CDKN1A;STAT1;IRF7;FOS;MYD88
JAK-STAT signaling pathway	5/164	0.0576802	0.285838	2.48377	7.0858	CDKN1A;STAT1;IL10RA;IL13RA2;IRF9
Adipocytokine signaling pathway	3/71	0.0610723	0.287425	3.47276	9.7088	RXRB;CD36;PCK2
Biosynthesis of unsaturated fatty acids	2/32	0.0616787	0.287425	5.23692	14.5891	FADS2;FADS1
Adherens junction	3/72	0.0631561	0.287425	3.42226	9.45279	NECTIN3;ACTG1;NECTIN1
Arrhythmogenic right ventricular cardiomyopathy (ARVC)	3/72	0.0631561	0.287425	3.42226	9.45279	CACNG8;ITGB5;ACTG1
SNARE interactions in vesicular transport	2/33	0.0651258	0.290461	5.06773	13.8422	YKT6;VAMP2
Bacterial invasion of epithelial cells	3/74	0.0674212	0.294803	3.32552	8.96825	ARPC2;CAV1;ACTG1
Nicotinate and nicotinamide metabolism	2/36	0.0758368	0.321362	4.61987	11.9154	NADK2;BST1
Cytokine-cytokine receptor interaction	7/292	0.078487	0.321362	1.94315	4.94496	ACVRL1;CXCL10;IL10RA;IL13RA2;CXCL14;CXCL16;TNFSF13B
Pathways in cancer	11/535	0.0787528	0.321362	1.66751	4.23787	RXRB;CEBPA;CDKN1A;JAG1;STAT1;HDAC1;GNB1;HMOX1;LAMC2;FOS;PTGS2
Thyroid cancer	2/37	0.0795234	0.321362	4.48765	11.3614	RXRB;CDKN1A
MAPK signaling pathway	7/294	0.0807007	0.321362	1.92941	4.85633	PAK1;CACNG8;FOS;PTPN7;PTPN5;HSPA1B;MYD88
Transcriptional misregulation in cancer	5/183	0.0833192	0.325968	2.2165	5.50816	RXRB;CEBPA;CDKN1A;HDAC1;TFE3
Hypertrophic cardiomyopathy (HCM)	3/86	0.0955978	0.365072	2.84299	6.67422	CACNG8;ITGB5;ACTG1
Viral myocarditis	3/87	0.0981337	0.365072	2.809	6.52088	H2-DMB2;CAV1;ACTG1
Apelin signaling pathway	4/138	0.0982257	0.365072	2.35126	5.45606	JAG1;SPHK2;SERPINE1;GNB1
Complement and coagulation cascades	3/88	0.100697	0.368121	2.77581	6.37227	PROCR;SERPINE1;C5AR1
Intestinal immune network for IgA production	2/43	0.102726	0.369482	3.82975	8.71533	H2-DMB2;TNFSF13B
Dilated cardiomyopathy (DCM)	3/90	0.105902	0.371979	2.71172	6.08846	CACNG8;ITGB5;ACTG1
Mineral absorption	2/44	0.106756	0.371979	3.73838	8.36353	SLC40A1;HMOX1
IL-17 signaling pathway	3/91	0.108544	0.372391	2.68077	5.95292	CXCL10;FOS;PTGS2
Hematopoietic cell lineage	3/94	0.116621	0.394037	2.592	5.56976	H2-DMB2;CD36;CD44
Ether lipid metabolism	2/47	0.119091	0.396378	3.48862	7.42332	LPCAT2;PLD4
Glycerophospholipid metabolism	3/97	0.124915	0.406184	2.50889	5.2188	MBOAT7;LPCAT2;PLD4
Malaria	2/49	0.127502	0.406184	3.33983	6.87881	CD36;MYD88
Notch signaling pathway	2/49	0.127502	0.406184	3.33983	6.87881	JAG1;HDAC1
Arginine and proline metabolism	2/50	0.131758	0.408084	3.27009	6.62777	SMOX;ODC1
Cysteine and methionine metabolism	2/50	0.131758	0.408084	3.27009	6.62777	BCAT1;GCLM
T cell receptor signaling pathway	3/101	0.136294	0.416349	2.406	4.79502	PAK1;LCK;FOS
Longevity regulating pathway	3/102	0.139192	0.419458	2.38158	4.69622	HDAC1;SESN1;HSPA1B
Chagas disease (American trypanosomiasis)	3/103	0.142112	0.419751	2.35764	4.60009	SERPINE1;FOS;MYD88
Hippo signaling pathway	4/159	0.143054	0.419751	2.03052	3.94842	YWHAE;PAK1;SERPINE1;ACTG1
HIF-1 signaling pathway	3/104	0.145052	0.420086	2.33418	4.50651	CDKN1A;SERPINE1;HMOX1
Parathyroid hormone synthesis, secretion and action	3/107	0.15399	0.440103	2.2665	4.24032	RXRB;CDKN1A;FOS
Regulation of lipolysis in adipocytes	2/56	0.157924	0.440103	2.90586	5.36318	ABHD5;PTGS2
Valine, leucine and isoleucine degradation	2/56	0.157924	0.440103	2.90586	5.36318	BCAT1;DLD
Insulin resistance	3/110	0.163097	0.440103	2.20262	3.99425	TRIB3;CD36;PCK2
Fatty acid biosynthesis	1/14	0.163298	0.440103	6.02381	10.9162	MCAT
VEGF signaling pathway	2/58	0.16685	0.440103	2.80179	5.01705	SPHK2;PTGS2
PI3K-Akt signaling pathway	7/357	0.168042	0.440103	1.57699	2.81263	YWHAE;CDKN1A;ITGB5;DDIT4;GNB1;LAMC2;PCK2
Cell adhesion molecules (CAMs)	4/170	0.169239	0.440103	1.8949	3.36619	H2-DMB2;NECTIN3;VSIR;NECTIN1
Inflammatory bowel disease (IBD)	2/59	0.171346	0.440103	2.7525	4.8556	H2-DMB2;STAT1
Hepatocellular carcinoma	4/171	0.171699	0.440103	1.88346	3.31868	CDKN1A;PHF10;HMOX1;ACTG1
Leukocyte transendothelial migration	3/115	0.178618	0.446981	2.10375	3.62372	VASP;NCF2;ACTG1
Cytosolic DNA-sensing pathway	2/61	0.180396	0.446981	2.65892	4.55367	CXCL10;IRF7
Glycerolipid metabolism	2/61	0.180396	0.446981	2.65892	4.55367	LPL;AKR1B8
Herpes simplex virus 1 infection	8/433	0.184466	0.452044	1.48452	2.50927	H2-DMB2;STAT1;IRF7;OAS1A;MYD88;IRF9;OAS1G;NECTIN1
Nitrogen metabolism	1/17	0.194674	0.4668	4.8936	8.00802	CAR5B
Selenocompound metabolism	1/17	0.194674	0.4668	4.8936	8.00802	SEPHS2
Non-small cell lung cancer	2/66	0.203308	0.475897	2.45057	3.90384	RXRB;CDKN1A
Cell cycle	3/123	0.204231	0.475897	1.9627	3.11775	YWHAE;CDKN1A;HDAC1
Pantothenate and CoA biosynthesis	1/18	0.20487	0.475897	4.60551	7.30147	BCAT1
Amphetamine addiction	2/68	0.212565	0.484153	2.37607	3.67937	HDAC1;FOS
Arginine biosynthesis	1/19	0.214938	0.484153	4.34943	6.68684	ASS1
One carbon pool by folate	1/19	0.214938	0.484153	4.34943	6.68684	MTHFD2
Prolactin signaling pathway	2/72	0.231189	0.515551	2.23984	3.28029	STAT1;FOS
FoxO signaling pathway	3/132	0.233967	0.516581	1.82493	2.65085	CDKN1A;CCNG2;PCK2
Proximal tubule bicarbonate reclamation	1/22	0.244385	0.530765	3.72751	5.25211	PCK2
Pancreatic cancer	2/75	0.245225	0.530765	2.14746	3.01843	CDKN1A;STAT1
Chronic myeloid leukemia	2/76	0.249912	0.530765	2.11834	2.93739	CDKN1A;HDAC1
Pertussis	2/76	0.249912	0.530765	2.11834	2.93739	FOS;MYD88
Synaptic vesicle cycle	2/77	0.254601	0.535623	2.08999	2.85922	ATP6V0E2;VAMP2
Salivary secretion	2/78	0.259292	0.540394	2.06238	2.7838	BST1;VAMP2
Vitamin digestion and absorption	1/24	0.263402	0.543876	3.40304	4.5399	SLC19A1
Asthma	1/25	0.272731	0.5529	3.26108	4.23702	H2-DMB2
alpha-Linolenic acid metabolism	1/25	0.272731	0.5529	3.26108	4.23702	FADS2
Folate biosynthesis	1/26	0.281943	0.559495	3.13048	3.96335	AKR1B8
Breast cancer	3/147	0.284972	0.559495	1.63358	2.05074	CDKN1A;JAG1;FOS
ErbB signaling pathway	2/84	0.287436	0.559495	1.91089	2.38242	CDKN1A;PAK1
Peroxisome	2/84	0.287436	0.559495	1.91089	2.38242	PEX19;IDH1
Collecting duct acid secretion	1/27	0.291038	0.559495	3.00992	3.71515	ATP6V0E2
Phototransduction	1/27	0.291038	0.559495	3.00992	3.71515	GNB1
Regulation of actin cytoskeleton	4/217	0.29517	0.56259	1.47324	1.79765	PAK1;ARPC2;ITGB5;ACTG1
Colorectal cancer	2/88	0.306141	0.578555	1.82164	2.15629	CDKN1A;FOS
Antigen processing and presentation	2/90	0.315462	0.591159	1.78006	2.05369	H2-DMB2;HSPA1B
Glyoxylate and dicarboxylate metabolism	1/31	0.326286	0.597321	2.60807	2.92099	DLD
Propanoate metabolism	1/31	0.326286	0.597321	2.60807	2.92099	DLD
Chemical carcinogenesis	2/94	0.334013	0.597321	1.70232	1.86672	EPHX1;PTGS2
Galactose metabolism	1/32	0.334821	0.597321	2.52381	2.76145	AKR1B8
Pentose phosphate pathway	1/32	0.334821	0.597321	2.52381	2.76145	PGD
beta-Alanine metabolism	1/32	0.334821	0.597321	2.52381	2.76145	SMOX
Staphylococcus aureus infection	2/95	0.338629	0.59932	1.68393	1.82344	H2-DMB2;C5AR1
Pentose and glucuronate interconversions	1/34	0.351571	0.612378	2.37061	2.4781	AKR1B8
Tight junction	3/167	0.354058	0.612378	1.4329	1.48777	VASP;SYNPO;ACTG1
Human immunodeficiency virus 1 infection	4/238	0.355171	0.612378	1.33958	1.38667	PAK1;GNB1;FOS;MYD88
Circadian entrainment	2/99	0.356992	0.612378	1.61416	1.66266	GNB1;FOS
Fructose and mannose metabolism	1/35	0.359787	0.612463	2.30077	2.35194	AKR1B8
AGE-RAGE signaling pathway in diabetic complications	2/101	0.366105	0.616383	1.58139	1.58904	STAT1;SERPINE1
Primary immunodeficiency	1/36	0.3679	0.616383	2.23492	2.23479	LCK
Glucagon signaling pathway	2/102	0.370643	0.616383	1.5655	1.55378	PKM;PCK2
Human T-cell leukemia virus 1 infection	4/245	0.375248	0.616383	1.3002	1.27442	H2-DMB2;CDKN1A;LCK;FOS
Alanine, aspartate and glutamate metabolism	1/37	0.375911	0.616383	2.17273	2.12581	ASS1
African trypanosomiasis	1/39	0.39163	0.634621	2.05817	1.9294	MYD88
Axon guidance	3/180	0.398638	0.634621	1.32678	1.22024	SEMA4A;PAK1;RGS3
Fat digestion and absorption	1/40	0.39934	0.634621	2.00529	1.84074	CD36
Glycine, serine and threonine metabolism	1/40	0.39934	0.634621	2.00529	1.84074	DLD
Human cytomegalovirus infection	4/255	0.403828	0.634621	1.24776	1.13143	CDKN1A;IL10RA;GNB1;PTGS2
Bladder cancer	1/41	0.406954	0.634621	1.95506	1.75771	CDKN1A
Porphyrin and chlorophyll metabolism	1/41	0.406954	0.634621	1.95506	1.75771	HMOX1
Cholinergic synapse	2/113	0.419632	0.635692	1.40957	1.22404	GNB1;FOS
Basal transcription factors	1/43	0.421894	0.635692	1.86177	1.60671	GTF2H2
Carbohydrate digestion and absorption	1/43	0.421894	0.635692	1.86177	1.60671	SLC37A4
Nucleotide excision repair	1/43	0.421894	0.635692	1.86177	1.60671	GTF2H2
Vasopressin-regulated water reabsorption	1/43	0.421894	0.635692	1.86177	1.60671	VAMP2
Natural killer cell mediated cytotoxicity	2/118	0.441259	0.659491	1.34847	1.10321	PAK1;LCK
Proteasome	1/46	0.443604	0.659491	1.73739	1.41219	PSMD11
Sphingolipid metabolism	1/48	0.457624	0.666994	1.66329	1.30021	SPHK2
Tryptophan metabolism	1/48	0.457624	0.666994	1.66329	1.30021	DLD
Type II diabetes mellitus	1/48	0.457624	0.666994	1.66329	1.30021	PKM
Platelet activation	2/125	0.470777	0.68171	1.27127	0.957739	VASP;ACTG1
AMPK signaling pathway	2/126	0.474918	0.683269	1.26096	0.938924	CD36;PCK2
Relaxin signaling pathway	2/131	0.495325	0.708061	1.21177	0.85132	GNB1;FOS
Serotonergic synapse	2/132	0.499346	0.709262	1.20239	0.835007	GNB1;PTGS2
Estrogen signaling pathway	2/134	0.507326	0.716036	1.18405	0.803499	FOS;HSPA1B
Dopaminergic synapse	2/135	0.511285	0.717086	1.17509	0.788282	GNB1;FOS
Ovarian steroidogenesis	1/57	0.516485	0.719407	1.39534	0.921913	PTGS2
Endometrial cancer	1/58	0.522619	0.719407	1.37079	0.889509	CDKN1A
Pyrimidine metabolism	1/58	0.522619	0.719407	1.37079	0.889509	CMPK2
Lysine degradation	1/59	0.528675	0.723279	1.34709	0.858607	DLD
Apoptosis	2/141	0.534598	0.725043	1.12402	0.703908	FOS;ACTG1
Allograft rejection	1/63	0.552145	0.725043	1.25992	0.748323	H2-DMB2
Basal cell carcinoma	1/63	0.552145	0.725043	1.25992	0.748323	CDKN1A
Mitophagy	1/63	0.552145	0.725043	1.25992	0.748323	TFE3
Central carbon metabolism in cancer	1/64	0.557828	0.725043	1.23986	0.723711	PKM
Graft-versus-host disease	1/64	0.557828	0.725043	1.23986	0.723711	H2-DMB2
Phospholipase D signaling pathway	2/149	0.564481	0.725043	1.06242	0.607541	CYTH4;SPHK2
Ras signaling pathway	3/233	0.567565	0.725043	1.01828	0.576753	PAK1;GNB1;RASAL1
Gastric cancer	2/150	0.568119	0.725043	1.05518	0.596628	RXRB;CDKN1A
Retrograde endocannabinoid signaling	2/150	0.568119	0.725043	1.05518	0.596628	GNB1;PTGS2
Aminoacyl-tRNA biosynthesis	1/66	0.56898	0.725043	1.20159	0.677587	FARS2
Metabolism of xenobiotics by cytochrome P450	1/66	0.56898	0.725043	1.20159	0.677587	EPHX1
Acute myeloid leukemia	1/69	0.585185	0.737267	1.1484	0.615345	CEBPA
Type I diabetes mellitus	1/69	0.585185	0.737267	1.1484	0.615345	H2-DMB2
B cell receptor signaling pathway	1/72	0.600783	0.744303	1.09971	0.560326	FOS
Bile secretion	1/72	0.600783	0.744303	1.09971	0.560326	EPHX1
Melanoma	1/72	0.600783	0.744303	1.09971	0.560326	CDKN1A
Protein processing in endoplasmic reticulum	2/163	0.613407	0.754519	0.96934	0.473742	DNAJB2;HSPA1B
Glioma	1/75	0.615796	0.754519	1.05497	0.511489	CDKN1A
Autoimmune thyroid disease	1/78	0.630247	0.763832	1.01371	0.467972	H2-DMB2
Cardiac muscle contraction	1/78	0.630247	0.763832	1.01371	0.467972	CACNG8
RNA degradation	1/83	0.653139	0.785282	0.951655	0.405372	BTG1
Necroptosis	2/176	0.654989	0.785282	0.896323	0.379268	STAT1;IRF9
Insulin secretion	1/86	0.666191	0.794441	0.917927	0.372843	VAMP2
Arachidonic acid metabolism	1/89	0.678753	0.797237	0.886499	0.343517	PTGS2
Cellular senescence	2/185	0.681639	0.797237	0.851849	0.326475	CDKN1A;SERPINE1
GABAergic synapse	1/90	0.682835	0.797237	0.876494	0.334384	GNB1
Protein digestion and absorption	1/90	0.682835	0.797237	0.876494	0.334384	SLC7A7
Morphine addiction	1/92	0.690844	0.802387	0.857143	0.317006	GNB1
Prostate cancer	1/97	0.709998	0.82036	0.812293	0.278205	CDKN1A
Choline metabolism in cancer	1/99	0.717324	0.823083	0.795635	0.264332	FOS
Alcoholism	2/199	0.719736	0.823083	0.790746	0.260053	HDAC1;GNB1
Pancreatic secretion	1/105	0.738214	0.838555	0.749504	0.22749	BST1
Amoebiasis	1/106	0.741543	0.838555	0.742328	0.221972	LAMC2
Rap1 signaling pathway	2/209	0.744547	0.838555	0.75216	0.221872	VASP;ACTG1
cAMP signaling pathway	2/211	0.749278	0.839643	0.744886	0.215008	PAK1;FOS
Glutamatergic synapse	1/114	0.766701	0.854872	0.689493	0.183169	GNB1
Oocyte meiosis	1/116	0.7726	0.857163	0.677433	0.174773	YWHAE
Neurotrophin signaling pathway	1/121	0.786705	0.868491	0.649041	0.155706	YWHAE
Lysosome	1/124	0.794746	0.868766	0.633114	0.145447	GM2A
Sphingolipid signaling pathway	1/124	0.794746	0.868766	0.633114	0.145447	SPHK2
Autophagy	1/130	0.809933	0.881049	0.603482	0.127216	DDIT4
Spliceosome	1/132	0.814742	0.881589	0.594208	0.121743	HSPA1B
Oxidative phosphorylation	1/134	0.819431	0.881589	0.585213	0.116543	ATP6V0E2
Purine metabolism	1/136	0.824001	0.881589	0.576484	0.111598	PKM
Signaling pathways regulating pluripotency of stem cells	1/137	0.826242	0.881589	0.572216	0.109217	KLF4
Insulin signaling pathway	1/139	0.830641	0.882061	0.563866	0.10463	PCK2
Systemic lupus erythematosus	1/143	0.839107	0.886829	0.547871	0.0961057	H2-DMB2
Adrenergic signaling in cardiomyocytes	1/148	0.8491	0.893157	0.529101	0.0865494	CACNG8
Non-alcoholic fatty liver disease (NAFLD)	1/151	0.854796	0.894928	0.518439	0.081339	CEBPA
mTOR signaling pathway	1/154	0.860278	0.896458	0.508196	0.0764831	DDIT4
Cushing syndrome	1/159	0.868961	0.901294	0.491988	0.0691032	CDKN1A
RNA transport	1/167	0.881749	0.910324	0.468087	0.0589078	EEF1A1
cGMP-PKG signaling pathway	1/172	0.889102	0.913685	0.454284	0.0533982	VASP
Alzheimer disease	1/175	0.893293	0.913781	0.446383	0.0503701	LPL
Calcium signaling pathway	1/189	0.910859	0.926698	0.412846	0.0385462	SPHK2
Huntington disease	1/192	0.914231	0.926698	0.406299	0.0364337	HDAC1
Thermogenesis	1/231	0.948073	0.956652	0.336732	0.017956	ACTG1
Neuroactive ligand-receptor interaction	1/348	0.988544	0.992997	0.221856	0.00255632	C5AR1
Olfactory transduction	1/1133	0.999996	0.999996	0.0652553	2.66991e-07	GNB1

## Sheet: SNP50 vs Control_pos_MSigDB_Hal
Term	Overlap	P.value	Adjusted.P.value	Odds.Ratio	Combined.Score	Genes
E2F Targets	16/200	5.09673e-09	2.14063e-07	7.23959	138.238	NUP107;MCM7;SHMT1;GINS3;LMNB1;POLA2;WEE1;WDR90;POLD1;CHEK1;TIMELESS;MCM3;MYBL2;MCM5;NBN;MCM2
G2-M Checkpoint	13/200	1.55329e-06	3.2619e-05	5.71397	76.4252	HSPA8;CDC7;CDC6;LMNB1;POLA2;CHAF1A;EWSR1;EXO1;CHEK1;MCM3;MYBL2;MCM5;MCM2
TNF-alpha Signaling via NF-kB	9/200	0.000986333	0.0138087	3.80819	26.3584	PPP1R15A;JUN;CD83;PLAU;PLK2;LITAF;ATF3;NFKB2;B4GALT5
Hypoxia	8/200	0.0038524	0.0232155	3.3534	18.6417	PPP1R15A;JUN;DDIT3;RRAGD;PIM1;CXCR4;ENO2;ATF3
p53 Pathway	8/200	0.0038524	0.0232155	3.3534	18.6417	PPP1R15A;JUN;ST14;DDIT3;PLK2;ATF3;ADA;RAD9A
KRAS Signaling Up	8/200	0.0038524	0.0232155	3.3534	18.6417	MAP4K1;PPP1R15A;TMEM158;MYCN;GPNMB;PLAU;CXCR4;PTBP2
UV Response Up	7/158	0.00386925	0.0232155	3.72343	20.6825	STIP1;SLC6A8;TST;PRPF3;SELENOW;ENO2;ATF3
Apoptosis	6/161	0.0161878	0.0849861	3.09583	12.7656	JUN;WEE1;SLC20A1;DDIT3;ENO2;ATF3
TGF-beta Signaling	3/54	0.0303035	0.141416	4.6722	16.3363	BCAR3;PPP1R15A;SLC20A1
Adipogenesis	6/200	0.0407996	0.142798	2.46855	7.89709	POR;FABP4;AIFM1;ALDH2;TST;VEGFB
mTORC1 Signaling	6/200	0.0407996	0.142798	2.46855	7.89709	PPP1R15A;STIP1;DDIT3;CXCR4;GLA;MCM2
Epithelial Mesenchymal Transition	6/200	0.0407996	0.142798	2.46855	7.89709	JUN;SLC6A8;MCM7;BASP1;PMP22;ENO2
IL-2/STAT5 Signaling	5/199	0.106202	0.30206	2.04876	4.59417	CD83;RRAGD;PIM1;CDC6;DHRS3
Estrogen Response Late	5/200	0.107879	0.30206	2.03815	4.53844	ST14;TST;ALDH3B1;CDC6;GLA
heme Metabolism	5/200	0.107879	0.30206	2.03815	4.53844	MPP1;SLC6A8;CTNS;TENT5C;OPTN
DNA Repair	4/150	0.1204	0.31605	2.17437	4.603	POLA2;POLD1;GTF2F1;ADA
Myc Targets V2	2/58	0.1648	0.407153	2.82458	5.09279	MCM5;GNL3
Mitotic Spindle	4/199	0.240638	0.444374	1.62392	2.31321	MAP1S;CEP131;KLC1;LMNB1
Estrogen Response Early	4/200	0.243348	0.444374	1.61555	2.2832	ALDH3B1;CELSR1;GLA;DHRS3
Myc Targets V1	4/200	0.243348	0.444374	1.61555	2.2832	MCM7;MCM5;GNL3;MCM2
Xenobiotic Metabolism	4/200	0.243348	0.444374	1.61555	2.2832	POR;F10;ALDH2;GART
Oxidative Phosphorylation	4/200	0.243348	0.444374	1.61555	2.2832	POR;AIFM1;TCIRG1;ATP6V0C
Glycolysis	4/200	0.243348	0.444374	1.61555	2.2832	GNPDA1;RRAGD;CXCR4;ENO2
IL-6/JAK/STAT3 Signaling	2/87	0.298257	0.521949	1.85816	2.24801	JUN;PIM1
Protein Secretion	2/96	0.339738	0.570761	1.67948	1.81314	SNX2;GLA
Hedgehog Signaling	1/36	0.365589	0.590568	2.25303	2.2671	CELSR1
PI3K/AKT/mTOR Signaling	2/105	0.380443	0.5918	1.53203	1.48058	DDIT3;CXCR4
Bile Acid Metabolism	2/112	0.411363	0.596651	1.43403	1.27382	BCAR3;OPTN
Wnt-beta Catenin Signaling	1/42	0.411973	0.596651	1.92273	1.70507	DVL2
Coagulation	2/138	0.51878	0.726292	1.15834	0.760189	F10;PLAU
Fatty Acid Metabolism	2/158	0.592096	0.797898	1.0088	0.5287	NBN;ENO2
Cholesterol Homeostasis	1/74	0.607922	0.797898	1.07814	0.536597	ATF3
Myogenesis	2/200	0.718231	0.809083	0.793112	0.262491	SLC6A8;SPEG
Apical Junction	2/200	0.718231	0.809083	0.793112	0.262491	SPEG;GTF2F1
Complement	2/200	0.718231	0.809083	0.793112	0.262491	F10;PIM1
Inflammatory Response	2/200	0.718231	0.809083	0.793112	0.262491	RNF144B;RGS1
Allograft Rejection	2/200	0.718231	0.809083	0.793112	0.262491	MAP4K1;CD28
Pperoxisome	1/104	0.732028	0.809083	0.762951	0.237993	DHRS3
Unfolded Protein Response	1/113	0.760968	0.819504	0.701321	0.191576	ATF3
UV Response Dn	1/144	0.838815	0.880756	0.54842	0.096393	PMP22
Interferon Gamma Response	1/200	0.921023	0.921023	0.392965	0.0323294	PIM1
KRAS Signaling Dn	1/200	0.921023	0.921023	0.392965	0.0323294	TENT5C

## Sheet: SNP50 vs Control_neg_MSigDB_Hal
Term	Overlap	P.value	Adjusted.P.value	Odds.Ratio	Combined.Score	Genes
mTORC1 Signaling	28/200	4.64931e-15	2.27816e-13	7.75676	255.989	IDI1;CDKN1A;TES;SLC2A1;SLA;SLC1A4;GLRX;FADS2;ME1;SC5D;YKT6;FADS1;ACTR3;IDH1;GSR;RPA1;M6PR;ASNS;DHCR24;SQLE;SLC7A5;P4HA1;MTHFD2;PSAT1;PSME3;DDIT4;TRIB3;BCAT1
TNF-alpha Signaling via NF-kB	23/200	8.2051e-11	2.01025e-09	6.11491	142.011	EGR2;CDKN1A;TNFAIP8;JAG1;BTG1;B4GALT1;RIPK2;SERPINE1;PLAUR;RNF19B;PTGS2;KLF4;SERPINB8;EHD1;RCAN1;CXCL10;SPSB1;DNAJB4;OLR1;PMEPA1;TRIB1;SGK1;CD44
Interferon Gamma Response	20/200	1.61095e-08	2.63122e-07	5.19009	93.1303	RTP4;CD40;CDKN1A;BTG1;RSAD2;RIPK2;IFI44;PLA2G4A;IFIT1;PTGS2;IFIT3;CXCL10;MTHFD2;DHX58;IRF7;CMPK2;LCP2;IRF5;MYD88;IRF9
Cholesterol Homeostasis	12/74	6.24893e-08	7.65494e-07	8.92382	148.031	FADS2;IDI1;SQLE;JAG1;PLAUR;LPL;SC5D;TRIB3;GUSB;ATF5;ACTG1;FDFT1
Glycolysis	17/200	1.91658e-06	1.87825e-05	4.30745	56.7074	PRPS1;CYB5A;B4GALT1;CITED2;PGAM1;IDH1;GLRX;NT5E;P4HA1;DDIT4;ME1;SDC1;TGFBI;ME2;GUSB;DLD;CD44
Inflammatory Response	16/200	8.34038e-06	5.15888e-05	4.02221	47.0373	LYN;RTP4;CD40;CDKN1A;RIPK2;RGS16;SERPINE1;C5AR1;PLAUR;CXCL10;LCK;CLEC5A;IRF7;OLR1;LCP2;ITGA5
p53 Pathway	16/200	8.34038e-06	5.15888e-05	4.02221	47.0373	CDKN1A;BTG1;EI24;RGS16;RNF19B;TM7SF3;KLF4;RRP8;PROCR;GM2A;SESN1;DDIT4;HMOX1;SDC1;TRIB3;MXD4
Interferon Alpha Response	11/97	8.42266e-06	5.15888e-05	5.87618	68.6607	RTP4;PROCR;CXCL10;RSAD2;RIPK2;DHX58;IRF7;CMPK2;IFI44;IFIT3;IRF9
Fatty Acid Metabolism	14/158	9.56872e-06	5.20964e-05	4.48492	51.8323	IDI1;GABARAPL1;MAOA;IDH1;ODC1;ETFDH;ACSL5;DHCR24;ADH7;ME1;CD36;GLUL;DLD;METAP1
Hypoxia	15/200	3.39778e-05	0.000166491	3.74131	38.4974	CDKN1A;TES;BTG1;ANXA2;CITED2;CAV1;SERPINE1;SLC2A1;PLAUR;GLRX;P4HA1;CCNG2;DDIT4;HMOX1;TGFBI
Estrogen Response Late	14/200	0.000129154	0.00052738	3.46469	31.0246	CAV1;DYNLT3;AMFR;SNX10;SLC1A4;LAMC2;KLF4;CXCL14;ASS1;SLC7A5;PDCD4;SGK1;CD44;FDFT1
Complement	14/200	0.000129154	0.00052738	3.46469	31.0246	LYN;SERPINE1;PLAUR;PLA2G4A;RNF4;EHD1;CTSO;LCK;TIMP2;ME1;IRF7;OLR1;LCP2;CD36
Epithelial Mesenchymal Transition	13/200	0.000456374	0.00159731	3.19226	24.5555	SERPINE1;TPM1;PLAUR;VEGFC;LAMC2;NT5E;CALU;SDC1;PMEPA1;TGFBI;ITGA5;VIM;CD44
Xenobiotic Metabolism	13/200	0.000456374	0.00159731	3.19226	24.5555	CYB5A;GABARAPL1;MAOA;IDH1;SERPINE1;GSR;ETFDH;ADH7;PGD;NDRG2;HMOX1;CD36;BCAT1
Reactive Oxygen Species Pathway	6/49	0.000648193	0.00211743	6.34965	46.6148	PRNP;MSRA;SRXN1;GSR;GLRX;GCLM
Bile Acid Metabolism	9/112	0.00076422	0.00234042	3.99193	28.6487	FADS2;IDI1;PEX19;LCK;IDH1;ACSL5;DHCR24;GCLM;FADS1
Unfolded Protein Response	9/113	0.000814737	0.00234836	3.95335	28.1187	SLC7A5;MTHFD2;BAG3;PSAT1;DDIT4;ASNS;SLC1A4;CHAC1;IFIT1
Estrogen Response Early	12/200	0.00149294	0.00374135	2.92395	19.0262	SLC7A5;B4GALT1;OLFML3;DYNLT3;AMFR;SLC2A1;SH3BP5;SLC1A4;KLF4;TSKU;CD44;FDFT1
Apical Junction	12/200	0.00149294	0.00374135	2.92395	19.0262	VASP;B4GALT1;ARPC2;ZYX;PBX2;LAMC2;IKBKG;RHOF;TGFBI;NECTIN3;ACTG1;NECTIN1
Androgen Response	8/100	0.00152708	0.00374135	3.96558	25.7144	IDI1;TNFAIP8;B4GALT1;GSR;PMEPA1;DHCR24;SGK1;FADS1
PI3K/AKT/mTOR Signaling	8/105	0.00208346	0.00486142	3.76021	23.2145	ATF1;ACTR3;CDKN1A;LCK;SLC2A1;SLA;TRIB3;MYD88
Apoptosis	10/161	0.0028132	0.00612768	3.02517	17.7681	CDKN1A;PAK1;CAV1;GSR;TIMP2;PDCD4;HMOX1;SC5D;BMF;CD44
IL-6/JAK/STAT3 Signaling	7/87	0.00287626	0.00612768	3.9835	23.3085	ACVRL1;CXCL10;HMOX1;CD36;IRF9;CD44;MYD88
IL-2/STAT5 Signaling	11/199	0.00433525	0.00885113	2.67396	14.549	PRNP;CXCL10;GABARAPL1;NT5E;P4HA1;RGS16;ODC1;SH3BGRL2;SMPDL3A;CD44;CKAP4
Adipogenesis	10/200	0.0124395	0.0243814	2.39938	10.5258	RIOK3;CCNG2;IDH1;ME1;PDCD4;LPL;GHITM;CD36;DLD;SLC19A1
Protein Secretion	6/96	0.0183812	0.0346416	3.02642	12.0949	RAB14;CAV2;BNIP3;M6PR;TMED2;YKT6
Pperoxisome	6/104	0.0260876	0.0473441	2.77822	10.1302	IDI1;IDH1;ACSL5;DHCR24;CTPS1;FADS1
TGF-beta Signaling	4/54	0.0297279	0.0520239	3.62227	12.7347	ACVR1;HDAC1;SERPINE1;PMEPA1
Allograft Rejection	9/200	0.0313436	0.0529599	2.14298	7.4206	LYN;FGR;CD40;RIPK2;LCK;IRF7;LCP2;APBB1;BCAT1
Angiogenesis	3/36	0.0429721	0.0701877	4.11027	12.9359	JAG1;LPL;OLR1
Apical Surface	3/44	0.0703266	0.10956	3.30691	8.77854	LYN;B4GALT1;PLAUR
KRAS Signaling Up	8/200	0.0715496	0.10956	1.89042	4.98572	CXCL10;MMD;RGS16;PLAUR;GLRX;TRIB1;PTGS2;KLF4
UV Response Dn	6/144	0.0948048	0.140771	1.96889	4.63857	GRK5;ANXA2;CITED2;CAV1;SERPINE1;SPOP
UV Response Up	6/158	0.131079	0.188907	1.78625	3.62959	LYN;BTG1;MAOA;HMOX1;ASNS;YKT6
Mitotic Spindle	7/199	0.144345	0.200063	1.65025	3.19414	YWHAE;CDC42;STK38L;RHOF;KIF3C;SYNPO;SEPTIN9
heme Metabolism	7/200	0.146985	0.200063	1.64162	3.14767	SLC6A9;RIOK3;SLC2A1;ASNS;YPEL5;GCLM;OSBP2
Myc Targets V2	2/58	0.360624	0.477583	1.60912	1.64118	IMP4;SLC19A1
DNA Repair	4/150	0.4122	0.531521	1.2344	1.09398	RNMT;DCTN4;CMPK2;TMED2
E2F Targets	5/200	0.440266	0.539325	1.15504	0.947568	PRPS1;CDKN1A;MTHFD2;RPA1;CTPS1
Oxidative Phosphorylation	5/200	0.440266	0.539325	1.15504	0.947568	GLUD1;CYB5A;IDH1;ETFDH;DLD
Notch Signaling	1/32	0.505511	0.604148	1.45191	0.990471	JAG1
Hedgehog Signaling	1/36	0.547216	0.638419	1.28571	0.775172	TLE1
Coagulation	3/138	0.58038	0.648832	0.999486	0.543792	CTSO;SERPINE1;OLR1
Wnt-beta Catenin Signaling	1/42	0.603285	0.648832	1.09722	0.554499	JAG1
G2-M Checkpoint	4/200	0.63559	0.648832	0.917136	0.415647	SQLE;SLC7A5;ODC1;ATF5
Myogenesis	4/200	0.63559	0.648832	0.917136	0.415647	PRNP;CDKN1A;CD36;PDLIM7
Myc Targets V1	4/200	0.63559	0.648832	0.917136	0.415647	YWHAE;STARD7;ODC1;CTPS1
KRAS Signaling Dn	4/200	0.63559	0.648832	0.917136	0.415647	RSAD2;CD207;SYNPO;SGK1
Spermatogenesis	1/135	0.949142	0.949142	0.334119	0.0174399	IL13RA2

## Sheet: SNP50 vs Control_pos_KEGG_2019_
Term	Overlap	P.value	Adjusted.P.value	Odds.Ratio	Combined.Score	Genes
Lysosome	11/124	4.74117e-07	8.72376e-05	7.96445	115.977	CTSA;NAGLU;HYAL1;CTNS;NAGA;TCIRG1;MCOLN1;ATP6V0D2;LITAF;ATP6V0C;GLA
Cell cycle	10/123	3.51103e-06	0.000270039	7.21037	90.5594	WEE1;ORC1;MCM7;CHEK1;MCM3;CDC7;MCM5;CDC6;ANAPC2;MCM2
DNA replication	6/35	4.40281e-06	0.000270039	16.6531	205.387	POLA2;MCM7;POLD1;MCM3;MCM5;MCM2
Spliceosome	8/132	0.000265878	0.0122304	5.21041	42.8945	HSPA8;XAB2;SF3A2;PUF60;PRPF3;ACIN1;SRSF4;CTNNBL1
Amino sugar and nucleotide sugar metabolism	5/49	0.000363522	0.0133776	9.10246	72.0885	HK3;GNPDA1;AMDHD2;UAP1L1;RENBP
Rheumatoid arthritis	6/84	0.000660735	0.0202625	6.17614	45.2227	JUN;CCL3;CD28;TCIRG1;ATP6V0C;ATP6V0D2
Collecting duct acid secretion	3/27	0.00457273	0.120198	9.94204	53.5642	TCIRG1;ATP6V0C;ATP6V0D2
Glycolysis / Gluconeogenesis	4/67	0.0100089	0.230206	5.06034	23.2992	HK3;ALDH2;ALDH3B1;ENO2
Homologous recombination	3/41	0.0146571	0.288958	6.27472	26.4971	EME1;POLD1;NBN
Salmonella infection	4/78	0.0167501	0.288958	4.30572	17.6076	JUN;CCL3;PLEKHM2;KLC1
Glycosphingolipid biosynthesis	3/45	0.018812	0.288958	5.67598	22.5521	NAGA;GLA;ST6GALNAC4
Selenocompound metabolism	2/17	0.0188451	0.288958	10.5671	41.9671	MARS2;SCLY
One carbon pool by folate	2/19	0.0233094	0.329917	9.32294	35.044	SHMT1;GART
Glycosaminoglycan degradation	2/21	0.0281608	0.370113	8.34073	29.775	NAGLU;HYAL1
Mismatch repair	2/22	0.0307247	0.37689	7.92329	27.5944	EXO1;POLD1
Histidine metabolism	2/24	0.0361159	0.415333	7.20226	23.9189	ALDH2;ALDH3B1
mTOR signaling pathway	5/154	0.0450207	0.487283	2.67365	8.29001	FLCN;RRAGC;RRAGD;DVL2;LAMTOR3
Mucin type O-glycan biosynthesis	2/28	0.0478799	0.489439	6.09299	18.517	GALNT6;B4GALT5
beta-Alanine metabolism	2/32	0.0608242	0.536231	5.27952	14.7814	ALDH2;ALDH3B1
Galactose metabolism	2/32	0.0608242	0.536231	5.27952	14.7814	HK3;GLA
Neomycin, kanamycin and gentamicin biosynthesis	1/5	0.0612003	0.536231	19.745	55.1597	HK3
Base excision repair	2/35	0.07122	0.581561	4.79883	12.6784	POLD1;XRCC1
Synaptic vesicle cycle	3/77	0.0726951	0.581561	3.21627	8.43139	TCIRG1;ATP6V0C;ATP6V0D2
MAPK signaling pathway	7/294	0.07813	0.597538	1.94542	4.95962	MAP4K1;HSPA8;JUN;DDIT3;VEGFB;LAMTOR3;NFKB2
Transcriptional misregulation in cancer	5/183	0.0811872	0.597538	2.23474	5.61144	MYCN;PLAU;EWSR1;DDIT3;TCF3
Sulfur relay system	1/8	0.0961147	0.669936	11.2811	26.4228	TST
Intestinal immune network for IgA production	2/43	0.101372	0.669936	3.86091	8.83745	CD28;CXCR4
Apoptosis	4/141	0.101947	0.669936	2.31827	5.29332	JUN;AIFM1;DDIT3;LMNB1
Sulfur metabolism	1/9	0.107463	0.681834	9.8705	22.0172	TST
Notch signaling pathway	2/49	0.125867	0.740646	3.367	6.9782	APH1C;DVL2
AGE-RAGE signaling pathway in diabetic complications	3/101	0.134	0.740646	2.42565	4.87536	JUN;PIM1;VEGFB
T cell receptor signaling pathway	3/101	0.134	0.740646	2.42565	4.87536	JUN;CD28;VAV1
Fanconi anemia pathway	2/51	0.134319	0.740646	3.22924	6.48282	EME1;FANCA
NF-kappa B signaling pathway	3/102	0.136858	0.740646	2.40103	4.77518	PLAU;CARD14;NFKB2
Protein processing in endoplasmic reticulum	4/163	0.149355	0.785183	1.99526	3.79385	PPP1R15A;HSPA8;DDIT3;MAN1C1
RNA transport	4/167	0.158761	0.811444	1.9459	3.58115	NUP107;NUP62;DDX20;ACIN1
Legionellosis	2/58	0.1648	0.819545	2.82458	5.09279	HSPA8;NFKB2
Glycerolipid metabolism	2/61	0.178211	0.862914	2.68055	4.62339	ALDH2;GLA
Mitophagy	2/63	0.187242	0.883399	2.5924	4.34319	JUN;OPTN
Human T-cell leukemia virus 1 infection	5/245	0.195436	0.891717	1.65218	2.69723	JUN;CHEK1;TCF3;ANAPC2;NFKB2
Metabolism of xenobiotics by cytochrome P450	2/66	0.200904	0.891717	2.47051	3.96499	HPGDS;ALDH3B1
Cellular senescence	4/185	0.203544	0.891717	1.75078	2.78701	CHEK1;MYBL2;NBN;RAD9A
Renal cell carcinoma	2/68	0.210075	0.892815	2.3954	3.73752	FLCN;JUN
p53 signaling pathway	2/71	0.223906	0.892815	2.2909	3.4284	CHEK1;GTSE1
B cell receptor signaling pathway	2/72	0.228533	0.892815	2.25806	3.33307	JUN;VAV1
Oxidative phosphorylation	3/134	0.237123	0.892815	1.81156	2.60716	TCIRG1;ATP6V0D2;ATP6V0C
Phenylalanine metabolism	1/23	0.252213	0.892815	3.58673	4.94065	ALDH3B1
Measles	3/144	0.270774	0.892815	1.68222	2.19778	HSPA8;JUN;CD28
alpha-Linolenic acid metabolism	1/25	0.270886	0.892815	3.2875	4.29366	PLA2G2E
Breast cancer	3/147	0.280979	0.892815	1.64693	2.09073	JUN;DVL2;NFKB2
Ascorbate and aldarate metabolism	1/27	0.289095	0.892815	3.03431	3.76557	ALDH2
Complement and coagulation cascades	2/88	0.302893	0.892815	1.83646	2.19343	F10;PLAU
Arachidonic acid metabolism	2/89	0.307523	0.892815	1.81526	2.14057	HPGDS;PLA2G2E
Circadian rhythm	1/30	0.315563	0.892815	2.72	3.13724	BHLHE41
Glyoxylate and dicarboxylate metabolism	1/31	0.324165	0.892815	2.6292	2.9618	SHMT1
Viral carcinogenesis	4/229	0.324188	0.892815	1.40524	1.5829	JUN;CHEK1;ATP6V0D2;NFKB2
Chemical carcinogenesis	2/94	0.330575	0.892815	1.71617	1.89967	HPGDS;ALDH3B1
Starch and sucrose metabolism	1/33	0.341049	0.892815	2.46462	2.65127	HK3
Glycerophospholipid metabolism	2/97	0.344306	0.892815	1.66172	1.77177	PLA2G2E;PNPLA7
Prion diseases	1/34	0.349332	0.892815	2.38982	2.51345	STIP1
Human immunodeficiency virus 1 infection	4/238	0.349773	0.892815	1.35057	1.41873	JUN;WEE1;CHEK1;CXCR4
Toll-like receptor signaling pathway	2/99	0.35341	0.892815	1.62729	1.69259	JUN;CCL3
Choline metabolism in cancer	2/99	0.35341	0.892815	1.62729	1.69259	JUN;SLC44A2
Fructose and mannose metabolism	1/35	0.357512	0.892815	2.31941	2.38571	HK3
Primary immunodeficiency	1/36	0.365589	0.892815	2.25303	2.2671	ADA
Renin-angiotensin system	1/36	0.365589	0.892815	2.25303	2.2671	CTSA
Chagas disease (American trypanosomiasis)	2/103	0.371482	0.892815	1.56253	1.5473	JUN;CCL3
HIF-1 signaling pathway	2/104	0.375969	0.892815	1.54713	1.51348	HK3;ENO2
Pyruvate metabolism	1/38	0.381442	0.892815	2.13103	2.05388	ALDH2
Tuberculosis	3/178	0.387019	0.892815	1.35304	1.28442	TCIRG1;ATP6V0D2;ATP6V0C
Phagosome	3/180	0.393792	0.892815	1.33762	1.24657	TCIRG1;ATP6V0D2;ATP6V0C
Tyrosine metabolism	1/40	0.3969	0.892815	2.02154	1.86805	ALDH3B1
Fat digestion and absorption	1/40	0.3969	0.892815	2.02154	1.86805	PLA2G2E
Glycine, serine and threonine metabolism	1/40	0.3969	0.892815	2.02154	1.86805	SHMT1
C-type lectin receptor signaling pathway	2/112	0.411363	0.892815	1.43403	1.27382	JUN;NFKB2
Basal transcription factors	1/43	0.419368	0.892815	1.87686	1.631	GTF2F1
Carbohydrate digestion and absorption	1/43	0.419368	0.892815	1.87686	1.631	HK3
Nucleotide excision repair	1/43	0.419368	0.892815	1.87686	1.631	POLD1
Drug metabolism	2/114	0.420059	0.892815	1.40828	1.22148	HPGDS;ALDH3B1
Leukocyte transendothelial migration	2/115	0.424383	0.892815	1.39574	1.19632	CXCR4;VAV1
Endocytosis	4/269	0.437438	0.892815	1.19068	0.984479	HSPA8;SNX2;CXCR4;AGAP3
Ether lipid metabolism	1/47	0.448034	0.892815	1.7133	1.37559	PLA2G2E
Chemokine signaling pathway	3/197	0.450433	0.892815	1.21934	0.972482	CCL3;CXCR4;VAV1
ABC transporters	1/48	0.454978	0.892815	1.67677	1.32046	ABCG1
Tryptophan metabolism	1/48	0.454978	0.892815	1.67677	1.32046	ALDH2
Type II diabetes mellitus	1/48	0.454978	0.892815	1.67677	1.32046	HK3
Cocaine addiction	1/48	0.454978	0.892815	1.67677	1.32046	JUN
Sphingolipid metabolism	1/48	0.454978	0.892815	1.67677	1.32046	GLA
Focal adhesion	3/199	0.456963	0.892815	1.20678	0.94509	JUN;VEGFB;VAV1
Arginine and proline metabolism	1/50	0.468605	0.892815	1.60816	1.21898	ALDH2
Cysteine and methionine metabolism	1/50	0.468605	0.892815	1.60816	1.21898	TST
Fatty acid degradation	1/50	0.468605	0.892815	1.60816	1.21898	ALDH2
Linoleic acid metabolism	1/50	0.468605	0.892815	1.60816	1.21898	PLA2G2E
N-Glycan biosynthesis	1/50	0.468605	0.892815	1.60816	1.21898	MAN1C1
Osteoclast differentiation	2/128	0.478986	0.892815	1.25091	0.920774	JUN;NFKB2
Autophagy	2/130	0.487105	0.892815	1.23124	0.8856	RRAGC;RRAGD
Relaxin signaling pathway	2/131	0.491135	0.892815	1.22163	0.868625	JUN;VEGFB
Estrogen signaling pathway	2/134	0.503105	0.892815	1.19368	0.82001	HSPA8;JUN
Valine, leucine and isoleucine degradation	1/56	0.507483	0.892815	1.43229	0.971511	ALDH2
Regulation of lipolysis in adipocytes	1/56	0.507483	0.892815	1.43229	0.971511	FABP4
Pathways in cancer	7/535	0.509079	0.892815	1.04436	0.705101	JUN;VEGFB;PIM1;DVL2;CXCR4;ARHGEF1;NFKB2
Purine metabolism	2/136	0.510983	0.892815	1.17575	0.789418	GART;ADA
Regulation of actin cytoskeleton	3/217	0.51414	0.892815	1.10425	0.734617	CXCR4;ARHGEF1;VAV1
Signaling pathways regulating pluripotency of stem cells	2/137	0.514892	0.892815	1.16698	0.774638	DVL2;TCF3
Inflammatory bowel disease (IBD)	1/59	0.525846	0.892815	1.358	0.87285	JUN
Lysine degradation	1/59	0.525846	0.892815	1.358	0.87285	ALDH2
Vascular smooth muscle contraction	2/140	0.526494	0.892815	1.14144	0.732248	PLA2G2E;ARHGEF1
Cytosolic DNA-sensing pathway	1/61	0.537708	0.892815	1.3126	0.81439	AIM2
Allograft rejection	1/63	0.549274	0.892815	1.27013	0.761008	CD28
Basal cell carcinoma	1/63	0.549274	0.892815	1.27013	0.761008	DVL2
Central carbon metabolism in cancer	1/64	0.554948	0.892815	1.2499	0.736044	HK3
Glutathione metabolism	1/64	0.554948	0.892815	1.2499	0.736044	HPGDS
Graft-versus-host disease	1/64	0.554948	0.892815	1.2499	0.736044	CD28
Aminoacyl-tRNA biosynthesis	1/66	0.566085	0.892815	1.21132	0.689257	MARS2
Non-alcoholic fatty liver disease (NAFLD)	2/151	0.567411	0.892815	1.05658	0.598732	JUN;DDIT3
Leishmaniasis	1/67	0.571548	0.892815	1.19291	0.667321	JUN
Amphetamine addiction	1/68	0.576943	0.892815	1.17504	0.646288	JUN
Fc epsilon RI signaling pathway	1/68	0.576943	0.892815	1.17504	0.646288	VAV1
Acute myeloid leukemia	1/69	0.582271	0.892815	1.15771	0.62611	PIM1
Type I diabetes mellitus	1/69	0.582271	0.892815	1.15771	0.62611	CD28
Wnt signaling pathway	2/160	0.598955	0.896351	0.995933	0.510485	JUN;DVL2
Pertussis	1/76	0.617738	0.896351	1.04928	0.505428	JUN
Tight junction	2/167	0.622276	0.896351	0.953341	0.452237	MYH7B;JUN
Human cytomegalovirus infection	3/255	0.623329	0.896351	0.935916	0.442389	CCL3;CXCR4;ARHGEF1
Influenza A	2/168	0.625521	0.896351	0.947549	0.444561	HSPA8;JUN
Autoimmune thyroid disease	1/78	0.627309	0.896351	1.02192	0.476539	CD28
RNA degradation	1/83	0.650205	0.896351	0.959366	0.412976	ENO2
ErbB signaling pathway	1/84	0.654613	0.896351	0.947759	0.401576	JUN
PPAR signaling pathway	1/85	0.658966	0.896351	0.936429	0.390569	FABP4
Human papillomavirus infection	4/360	0.664644	0.896351	0.882182	0.360374	DVL2;TCIRG1;ATP6V0D2;ATP6V0C
Th1 and Th2 cell differentiation	1/87	0.667508	0.896351	0.914558	0.369667	JUN
Viral myocarditis	1/87	0.667508	0.896351	0.914558	0.369667	CD28
Fc gamma R-mediated phagocytosis	1/87	0.667508	0.896351	0.914558	0.369667	VAV1
Colorectal cancer	1/88	0.671699	0.896351	0.904	0.359742	JUN
Antigen processing and presentation	1/90	0.679924	0.896351	0.883596	0.340868	HSPA8
GnRH signaling pathway	1/90	0.679924	0.896351	0.883596	0.340868	JUN
Progesterone-mediated oocyte maturation	1/90	0.679924	0.896351	0.883596	0.340868	ANAPC2
IL-17 signaling pathway	1/91	0.683959	0.896351	0.873733	0.331894	JUN
Retinol metabolism	1/91	0.683959	0.896351	0.873733	0.331894	DHRS3
MicroRNAs in cancer	3/281	0.687764	0.896351	0.847253	0.317134	ST14;PLAU;PIM1
mRNA surveillance pathway	1/96	0.703387	0.896351	0.827537	0.291167	ACIN1
Prostate cancer	1/97	0.707128	0.896351	0.818875	0.283776	PLAU
Cytokine-cytokine receptor interaction	3/292	0.712431	0.896351	0.814544	0.27619	TNFSF12;CCL3;CXCR4
Melanogenesis	1/100	0.718069	0.896351	0.793939	0.262944	DVL2
Th17 cell differentiation	1/102	0.725137	0.896351	0.778139	0.25009	JUN
Longevity regulating pathway	1/102	0.725137	0.896351	0.778139	0.25009	HSPA8
Proteoglycans in cancer	2/203	0.725854	0.896351	0.781154	0.250287	PLAU;ARHGEF1
NOD-like receptor signaling pathway	2/205	0.730839	0.896351	0.773379	0.242503	JUN;AIM2
Pancreatic secretion	1/105	0.735408	0.896351	0.755577	0.232211	PLA2G2E
Amoebiasis	1/106	0.738746	0.896351	0.748343	0.226599	SERPINB1C
Parathyroid hormone synthesis, secretion and action	1/107	0.742042	0.896351	0.741245	0.22115	ARHGEF1
Toxoplasmosis	1/108	0.745297	0.896351	0.73428	0.215858	HSPA8
cAMP signaling pathway	2/211	0.745335	0.896351	0.750946	0.220719	JUN;VAV1
TNF signaling pathway	1/110	0.751685	0.898117	0.720734	0.205725	JUN
Thyroid hormone signaling pathway	1/115	0.766963	0.902309	0.688947	0.182789	MED4
Ribosome biogenesis in eukaryotes	1/115	0.766963	0.902309	0.688947	0.182789	GNL3
Oocyte meiosis	1/116	0.769905	0.902309	0.682922	0.178576	ANAPC2
Natural killer cell mediated cytotoxicity	1/118	0.775677	0.902605	0.671179	0.170492	VAV1
Neurotrophin signaling pathway	1/121	0.784067	0.902605	0.6543	0.159166	JUN
Epstein-Barr virus infection	2/229	0.784874	0.902605	0.690763	0.167325	JUN;NFKB2
Ras signaling pathway	2/233	0.792896	0.9027	0.678663	0.157493	PLA2G2E;VEGFB
Platelet activation	1/125	0.794769	0.9027	0.633065	0.145418	ARHGEF1
FoxO signaling pathway	1/132	0.812241	0.916885	0.599023	0.124572	PLK2
Ubiquitin mediated proteolysis	1/138	0.826033	0.92193	0.572613	0.109438	ANAPC2
Insulin signaling pathway	1/139	0.828231	0.92193	0.568435	0.107129	HK3
Systemic lupus erythematosus	1/143	0.836752	0.92193	0.55231	0.0984371	CD28
Fluid shear stress and atherosclerosis	1/143	0.836752	0.92193	0.55231	0.0984371	JUN
Gastric cancer	1/150	0.850662	0.922844	0.526174	0.0851038	DVL2
Oxytocin signaling pathway	1/154	0.858074	0.922844	0.512314	0.0784175	JUN
Cushing syndrome	1/159	0.866825	0.922844	0.495975	0.0708837	DVL2
Hippo signaling pathway	1/159	0.866825	0.922844	0.495975	0.0708837	DVL2
Hepatitis B	1/163	0.873438	0.922844	0.48363	0.065444	JUN
JAK-STAT signaling pathway	1/164	0.875039	0.922844	0.480638	0.0641588	PIM1
Cell adhesion molecules (CAMs)	1/170	0.884232	0.922844	0.463432	0.0570186	CD28
Ribosome	1/170	0.884232	0.922844	0.463432	0.0570186	UBA52
Hepatocellular carcinoma	1/171	0.885698	0.922844	0.460682	0.0559175	DVL2
Alzheimer disease	1/175	0.891376	0.922844	0.45	0.0517448	APH1C
Necroptosis	1/176	0.892752	0.922844	0.447406	0.0507567	AIFM1
Axon guidance	1/180	0.898081	0.923167	0.437318	0.0470094	CXCR4
Calcium signaling pathway	1/189	0.909128	0.929331	0.416191	0.0396502	CXCR4
Rap1 signaling pathway	1/209	0.929591	0.944999	0.375788	0.0274365	VEGFB
Kaposi sarcoma-associated herpesvirus infection	1/216	0.93561	0.945891	0.363423	0.0241883	JUN
Herpes simplex virus 1 infection	2/433	0.973688	0.979008	0.360011	0.00959962	ZFP948;SRSF4
PI3K-Akt signaling pathway	1/357	0.989426	0.989426	0.217899	0.00231633	VEGFB

## Sheet: SNP50 vs Control_neg_KEGG_2019_
Term	Overlap	P.value	Adjusted.P.value	Odds.Ratio	Combined.Score	Genes
Steroid biosynthesis	6/19	2.18228e-06	0.000556482	21.035	274.194	SQLE;SC5D;DHCR24;MSMO1;CYP51;FDFT1
PPAR signaling pathway	9/85	9.57724e-05	0.012211	5.41762	50.1322	FADS2;ME1;SCD2;OLR1;ACSL5;LPL;ACSBG1;CD36;PCK2
Epstein-Barr virus infection	13/229	0.00158934	0.0852654	2.75953	17.7836	LYN;CD40;CDKN1A;PSMD11;HDAC1;CXCL10;H2-DMB2;IRF7;IKBKG;VIM;CD44;MYD88;IRF9
Ferroptosis	5/40	0.00167187	0.0852654	6.48837	41.4854	PRNP;SLC40A1;HMOX1;ACSL5;GCLM
Glycine, serine and threonine metabolism	5/40	0.00167187	0.0852654	6.48837	41.4854	GATM;MAOA;PSAT1;PGAM1;DLD
Glutathione metabolism	6/64	0.00264494	0.097963	4.70388	27.918	IDH1;ODC1;GSR;CHAC1;PGD;GCLM
Hepatitis C	10/160	0.00268918	0.097963	3.04549	18.0248	YWHAE;PPP2CA;CXCL10;CDKN1A;RSAD2;PSME3;IRF7;IKBKG;IFIT1;IRF9
Fluid shear stress and atherosclerosis	9/143	0.00412378	0.108623	3.06354	16.8218	ACVR1;NCF2;CAV2;CAV1;HMOX1;SDC1;IKBKG;ASS1;ACTG1
Focal adhesion	11/199	0.00433525	0.108623	2.67396	14.549	VASP;CDC42;PAK1;PARVG;CAV2;CAV1;ZYX;VEGFC;LAMC2;ITGA5;ACTG1
Adipocytokine signaling pathway	6/71	0.00445081	0.108623	4.1958	22.7189	SLC2A1;ACSL5;ACSBG1;CD36;IKBKG;PCK2
Proteoglycans in cancer	11/203	0.00502723	0.108623	2.61772	13.8553	CDC42;CDKN1A;PAK1;CAV2;CAV1;PLAUR;PDCD4;SDC1;ITGA5;CD44;ACTG1
Bacterial invasion of epithelial cells	6/74	0.00545323	0.108623	4.01008	20.8987	CDC42;ARPC2;CAV2;CAV1;ITGA5;ACTG1
Nitrogen metabolism	3/17	0.00553764	0.108623	9.69792	50.3922	GLUD1;GLUL;CAR5B
NF-kappa B signaling pathway	7/102	0.00689802	0.125642	3.35194	16.681	LYN;CD40;LCK;IKBKG;PTGS2;MYD88;TNFSF13B
Arginine biosynthesis	3/19	0.00764147	0.127063	8.48481	41.3564	GLUD1;GLUL;ASS1
Alanine, aspartate and glutamate metabolism	4/37	0.00826813	0.127063	5.49307	26.3412	GLUD1;ASNS;GLUL;ASS1
Legionellosis	5/58	0.00847084	0.127063	4.28082	20.4244	EEF1A1;SAR1A;BNIP3;HSPA1B;MYD88
Pyruvate metabolism	4/38	0.00908539	0.12871	5.33124	25.0626	ME1;ME2;DLD;PCK2
C-type lectin receptor signaling pathway	7/112	0.0112685	0.137979	3.03115	13.597	EGR2;PAK1;CLEC4N;CLEC7A;IKBKG;PTGS2;IRF9
Fc gamma R-mediated phagocytosis	6/87	0.0117633	0.137979	3.36424	14.9465	CDC42;LYN;VASP;PAK1;ARPC2;PLA2G4A
Mitophagy	5/63	0.0119027	0.137979	3.91079	17.3287	GABARAPL1;CITED2;BNIP3;TFE3;PGAM5
Viral carcinogenesis	11/229	0.011904	0.137979	2.30242	10.2017	LYN;YWHAE;CDC42;EGR2;CDKN1A;HDAC1;IRF7;IKBKG;GTF2H2;GTF2E1;IRF9
Terpenoid backbone biosynthesis	3/23	0.0130991	0.14523	6.78646	29.4207	NUS1;IDI1;GGPS1
Renal cell carcinoma	5/68	0.0161741	0.17185	3.59948	14.8455	CDC42;CDKN1A;PAK1;TFE3;SLC2A1
Phagosome	9/180	0.0172507	0.175957	2.3961	9.72791	H2-DMB2;NCF2;CLEC7A;M6PR;OLR1;CD36;ITGA5;ATP6V0E2;ACTG1
p53 signaling pathway	5/71	0.0191716	0.188029	3.43534	13.5845	CDKN1A;SESN1;EI24;CCNG2;SERPINE1
Toll-like receptor signaling pathway	6/99	0.0210591	0.197246	2.92834	11.3046	CXCL10;CD40;IRF7;IRF5;IKBKG;MYD88
Malaria	4/49	0.0216584	0.197246	4.02578	15.4282	CD40;SDC1;CD36;MYD88
Arginine and proline metabolism	4/50	0.0231496	0.203557	3.93806	14.8299	GATM;P4HA1;MAOA;ODC1
Chemokine signaling pathway	9/197	0.0288402	0.238468	2.17752	7.72145	LYN;FGR;CDC42;CXCL10;PAK1;GRK5;GNB1;IKBKG;CXCL14
Toxoplasmosis	6/108	0.0306416	0.238468	2.66872	9.30156	H2-DMB2;CD40;LAMC2;IKBKG;MYD88;HSPA1B
Influenza A	8/168	0.0308996	0.238468	2.27225	7.90063	CXCL10;H2-DMB2;RSAD2;IRF7;MYD88;IRF9;HSPA1B;ACTG1
Biosynthesis of unsaturated fatty acids	3/32	0.0317958	0.238468	4.67816	16.1323	FADS2;SCD2;FADS1
Citrate cycle (TCA cycle)	3/32	0.0317958	0.238468	4.67816	16.1323	IDH1;DLD;PCK2
Cell adhesion molecules (CAMs)	8/170	0.0328124	0.239062	2.24396	7.66751	SPN;H2-DMB2;CD40;SDC1;NECTIN3;VSIR;JAM2;NECTIN1
Endocytosis	11/269	0.0340557	0.239238	1.94143	6.56157	EHD1;SH3GLB1;CDC42;GRK5;ARPC2;CAV2;CAV1;CAPZA2;STAMBP;HSPA1B;SNX6
ECM-receptor interaction	5/83	0.0347129	0.239238	2.90504	9.7628	SDC1;LAMC2;CD36;ITGA5;CD44
Fatty acid biosynthesis	2/14	0.036138	0.242505	7.52617	24.99	ACSL5;ACSBG1
Primary immunodeficiency	3/36	0.0429721	0.280971	4.11027	12.9359	CD40;LCK;IKBKG
Kaposi sarcoma-associated herpesvirus infection	9/216	0.0472651	0.301315	1.97571	6.02983	LYN;RCAN1;GABARAPL1;CDKN1A;GNB1;IRF7;IKBKG;PTGS2;IRF9
Human papillomavirus infection	13/360	0.0523095	0.325339	1.70612	5.03404	CDKN1A;JAG1;HDAC1;LAMC2;PPP2R5C;PTGS2;PPP2CA;CDC42;IKBKG;ITGA5;ATP6V0E2;OASL1;IRF9
Platelet activation	6/125	0.0556259	0.328884	2.28548	6.60299	VASP;LYN;PLA2G4A;LCP2;ACTG1;PTGS1
AMPK signaling pathway	6/126	0.0573897	0.328884	2.26632	6.47689	PPP2CA;RAB14;SCD2;CD36;PPP2R5C;PCK2
Glycolysis / Gluconeogenesis	4/67	0.0580383	0.328884	2.87291	8.17816	PGAM1;ADH7;DLD;PCK2
Leishmaniasis	4/67	0.0580383	0.328884	2.87291	8.17816	H2-DMB2;NCF2;PTGS2;MYD88
RIG-I-like receptor signaling pathway	4/68	0.0606549	0.336239	2.82787	7.92527	CXCL10;DHX58;IRF7;IKBKG
Intestinal immune network for IgA production	3/43	0.0665608	0.361128	3.38976	9.18502	H2-DMB2;CD40;TNFSF13B
FoxO signaling pathway	6/132	0.068671	0.361734	2.15773	5.77933	GABARAPL1;CDKN1A;BNIP3;CCNG2;SGK1;PCK2
T cell receptor signaling pathway	5/101	0.0695098	0.361734	2.35816	6.28754	CDC42;PAK1;LCK;LCP2;IKBKG
Adherens junction	4/72	0.0717326	0.364667	2.66098	7.01118	CDC42;NECTIN3;ACTG1;NECTIN1
Tight junction	7/167	0.0729334	0.364667	1.98357	5.19341	VASP;ACTR3;PPP2CA;CDC42;SYNPO;JAM2;ACTG1
Other types of O-glycan biosynthesis	2/22	0.0819341	0.394211	4.51386	11.2929	POGLUT1;B4GALT1
Proximal tubule bicarbonate reclamation	2/22	0.0819341	0.394211	4.51386	11.2929	GLUD1;PCK2
MicroRNAs in cancer	10/281	0.0880389	0.412286	1.67519	4.07067	CDKN1A;DDIT4;TPM1;PDCD4;HMOX1;BMF;ITGA5;VIM;PTGS2;CD44
Salmonella infection	4/78	0.0901312	0.412286	2.44447	5.8826	CDC42;ARPC2;MYD88;ACTG1
PI3K-Akt signaling pathway	12/357	0.0914405	0.412286	1.58043	3.78049	PPP2CA;YWHAE;CDKN1A;DDIT4;GNB1;VEGFC;LAMC2;IKBKG;PPP2R5C;ITGA5;SGK1;PCK2
TNF signaling pathway	5/110	0.092158	0.412286	2.15504	5.13815	CXCL10;JAG1;PGAM5;IKBKG;PTGS2
Fatty acid degradation	3/50	0.0948271	0.416912	2.88387	6.79352	ACSL5;ACSBG1;ADH7
Asthma	2/25	0.10204	0.43367	3.92449	8.95722	H2-DMB2;CD40
alpha-Linolenic acid metabolism	2/25	0.10204	0.43367	3.92449	8.95722	FADS2;PLA2G4A
Leukocyte transendothelial migration	5/115	0.106189	0.443907	2.05655	4.61188	VASP;CDC42;NCF2;JAM2;ACTG1
Th1 and Th2 cell differentiation	4/87	0.121466	0.479727	2.1784	4.59233	H2-DMB2;JAG1;LCK;IKBKG
Viral myocarditis	4/87	0.121466	0.479727	2.1784	4.59233	H2-DMB2;CD40;CAV1;ACTG1
Regulation of lipolysis in adipocytes	3/56	0.122283	0.479727	2.5566	5.37248	ABHD5;PTGS2;PTGS1
Valine, leucine and isoleucine degradation	3/56	0.122283	0.479727	2.5566	5.37248	BCAT1;DLD;AACS
Complement and coagulation cascades	4/88	0.125205	0.483745	2.15236	4.47219	PROCR;SERPINE1;C5AR1;PLAUR
VEGF signaling pathway	3/58	0.132014	0.490774	2.46338	4.98798	CDC42;PLA2G4A;PTGS2
Lysosome	5/124	0.133889	0.490774	1.90014	3.82069	CTSO;GM2A;SLC11A1;M6PR;GUSB
Hippo signaling pathway	6/159	0.133894	0.490774	1.77449	3.56797	YWHAE;PPP2CA;PAK1;SERPINE1;AJUBA;ACTG1
Small cell lung cancer	4/92	0.14063	0.490774	2.0541	4.02938	CDKN1A;LAMC2;IKBKG;PTGS2
Protein processing in endoplasmic reticulum	6/163	0.14544	0.490774	1.72892	3.33335	DNAJB2;SAR1A;RPN2;AMFR;CKAP4;HSPA1B
Glyoxylate and dicarboxylate metabolism	2/31	0.145554	0.490774	3.11157	5.99665	GLUL;DLD
Cytosolic DNA-sensing pathway	3/61	0.147091	0.490774	2.33561	4.47666	CXCL10;IRF7;IKBKG
Glycerolipid metabolism	3/61	0.147091	0.490774	2.33561	4.47666	LPL;GPAT3;AKR1B8
Long-term depression	3/61	0.147091	0.490774	2.33561	4.47666	PPP2CA;LYN;PLA2G4A
Osteoclast differentiation	5/128	0.14714	0.490774	1.83797	3.52222	NCF2;LCK;LCP2;IKBKG;IRF9
Hematopoietic cell lineage	4/94	0.148613	0.490774	2.00825	3.82855	H2-DMB2;CD36;ITGA5;CD44
Galactose metabolism	2/32	0.153138	0.490774	3.0077	5.6437	B4GALT1;AKR1B8
Pentose phosphate pathway	2/32	0.153138	0.490774	3.0077	5.6437	PRPS1;PGD
Autophagy	5/130	0.153968	0.490774	1.80837	3.38348	SH3GLB1;PPP2CA;GABARAPL1;BNIP3;DDIT4
NOD-like receptor signaling pathway	7/205	0.160524	0.493898	1.59975	2.92643	GABARAPL1;IFI204;RIPK2;IRF7;IKBKG;MYD88;IRF9
Glycerophospholipid metabolism	4/97	0.160904	0.493898	1.94317	3.55006	MBOAT7;LPCAT2;PLA2G4A;GPAT3
Serotonergic synapse	5/132	0.160925	0.493898	1.77971	3.2512	MAOA;GNB1;PLA2G4A;PTGS2;PTGS1
Central carbon metabolism in cancer	3/64	0.162696	0.493898	2.2204	4.03197	SLC7A5;PGAM1;SLC2A1
Pentose and glucuronate interconversions	2/34	0.168523	0.50557	2.81943	5.0205	GUSB;AKR1B8
Vitamin B6 metabolism	1/9	0.179589	0.532502	5.63278	9.67196	PSAT1
Fc epsilon RI signaling pathway	3/68	0.184219	0.534436	2.08333	3.52423	LYN;PLA2G4A;LCP2
Necroptosis	6/176	0.18587	0.534436	1.59564	2.685	GLUD1;FAF1;PLA2G4A;PGAM5;GLUL;IRF9
Chagas disease (American trypanosomiasis)	4/103	0.186529	0.534436	1.82484	3.06421	PPP2CA;SERPINE1;IKBKG;MYD88
HIF-1 signaling pathway	4/104	0.190923	0.539652	1.8065	2.99135	CDKN1A;SERPINE1;SLC2A1;HMOX1
MAPK signaling pathway	9/294	0.192582	0.539652	1.42921	2.35424	CDC42;PAK1;VEGFC;PLA2G4A;IKBKG;PTPN7;PTPN5;HSPA1B;MYD88
Measles	5/144	0.205129	0.568564	1.62506	2.57429	IRF7;IKBKG;MYD88;IRF9;HSPA1B
Tyrosine metabolism	2/40	0.215963	0.591203	2.37353	3.63778	MAOA;ADH7
Insulin resistance	4/110	0.217934	0.591203	1.70372	2.59572	SLC2A1;TRIB3;CD36;PCK2
Pancreatic cancer	3/75	0.22348	0.59499	1.88011	2.81722	CDC42;CDKN1A;IKBKG
Porphyrin and chlorophyll metabolism	2/41	0.223996	0.59499	2.31255	3.45986	HMOX1;GUSB
Chronic myeloid leukemia	3/76	0.229222	0.602593	1.85426	2.73145	CDKN1A;HDAC1;IKBKG
Basal transcription factors	2/43	0.240124	0.615001	2.19952	3.13783	GTF2H2;GTF2E1
Nucleotide excision repair	2/43	0.240124	0.615001	2.19952	3.13783	RPA1;GTF2H2
Thyroid hormone signaling pathway	4/115	0.241177	0.615001	1.62655	2.31333	RCAN1;HDAC1;SLC2A1;ACTG1
Oxytocin signaling pathway	5/154	0.24466	0.617707	1.51522	2.13325	RCAN1;CDKN1A;PLA2G4A;PTGS2;ACTG1
Mineral absorption	2/44	0.24821	0.620524	2.14704	2.99185	SLC40A1;HMOX1
Proteasome	2/46	0.264402	0.654588	2.04923	2.72606	PSMD11;PSME3
Ether lipid metabolism	2/47	0.272501	0.657273	2.00359	2.6049	LPCAT2;PLA2G4A
Peroxisome	3/84	0.275981	0.657273	1.67044	2.15056	PEX19;IDH1;ACSL5
Rheumatoid arthritis	3/84	0.275981	0.657273	1.67044	2.15056	H2-DMB2;ATP6V0E2;TNFSF13B
Tryptophan metabolism	2/48	0.280596	0.657273	1.95994	2.49076	MAOA;DLD
Hepatitis B	5/163	0.281785	0.657273	1.42825	1.80903	EGR2;CDKN1A;IRF7;IKBKG;MYD88
Human T-cell leukemia virus 1 infection	7/245	0.285471	0.657273	1.32813	1.66497	H2-DMB2;EGR2;CD40;CDKN1A;LCK;SLC2A1;IKBKG
Hypertrophic cardiomyopathy (HCM)	3/86	0.287835	0.657273	1.63002	2.02998	TPM1;ITGA5;ACTG1
Cholesterol metabolism	2/49	0.288684	0.657273	1.91814	2.38313	LPL;CD36
Notch signaling pathway	2/49	0.288684	0.657273	1.91814	2.38313	JAG1;HDAC1
Cysteine and methionine metabolism	2/50	0.296762	0.663809	1.87808	2.28154	BCAT1;GCLM
N-Glycan biosynthesis	2/50	0.296762	0.663809	1.87808	2.28154	B4GALT1;RPN2
Arachidonic acid metabolism	3/89	0.305682	0.668593	1.57292	1.86424	PLA2G4A;PTGS2;PTGS1
Antigen processing and presentation	3/90	0.311643	0.668593	1.55476	1.81269	H2-DMB2;PSME3;HSPA1B
Dilated cardiomyopathy (DCM)	3/90	0.311643	0.668593	1.55476	1.81269	TPM1;ITGA5;ACTG1
GABAergic synapse	3/90	0.311643	0.668593	1.55476	1.81269	GABARAPL1;GNB1;GLUL
Selenocompound metabolism	1/17	0.31201	0.668593	2.81524	3.27896	SEPHS2
IL-17 signaling pathway	3/91	0.317606	0.674914	1.53701	1.76286	CXCL10;IKBKG;PTGS2
Pantothenate and CoA biosynthesis	1/18	0.326986	0.689104	2.6495	2.96171	BCAT1
Dopaminergic synapse	4/135	0.338254	0.707007	1.37681	1.4924	PPP2CA;MAOA;GNB1;PPP2R5C
One carbon pool by folate	1/19	0.341638	0.708273	2.50218	2.68735	MTHFD2
mRNA surveillance pathway	3/96	0.347422	0.714457	1.454	1.53719	PPP2CA;RNMT;PPP2R5C
Ovarian steroidogenesis	2/57	0.352741	0.714569	1.63846	1.70731	PLA2G4A;PTGS2
Apelin signaling pathway	4/138	0.353081	0.714569	1.34578	1.40103	GABARAPL1;JAG1;SERPINE1;GNB1
Pyrimidine metabolism	2/58	0.360624	0.724087	1.60912	1.64118	NT5E;CMPK2
Transcriptional misregulation in cancer	5/183	0.367214	0.730193	1.26646	1.26876	ATF1;CD40;CDKN1A;HDAC1;TFE3
Glycosaminoglycan degradation	1/21	0.369992	0.730193	2.25173	2.23883	GUSB
AGE-RAGE signaling pathway in diabetic complications	3/101	0.377107	0.730193	1.37946	1.34529	CDC42;SERPINE1;VEGFC
Glucagon signaling pathway	3/102	0.383014	0.730193	1.36546	1.31041	PGAM1;SLC2A1;PCK2
Longevity regulating pathway	3/102	0.383014	0.730193	1.36546	1.31041	HDAC1;SESN1;HSPA1B
Th17 cell differentiation	3/102	0.383014	0.730193	1.36546	1.31041	H2-DMB2;LCK;IKBKG
Mismatch repair	1/22	0.383709	0.730193	2.14439	2.05405	RPA1
Ras signaling pathway	6/233	0.396095	0.738132	1.19146	1.10341	CDC42;PAK1;GNB1;VEGFC;PLA2G4A;IKBKG
Mannose type O-glycan biosynthesis	1/23	0.397128	0.738132	2.04682	1.89023	B4GALT1
Phenylalanine metabolism	1/23	0.397128	0.738132	2.04682	1.89023	MAOA
Allograft rejection	2/63	0.39946	0.738132	1.47685	1.35522	H2-DMB2;CD40
Histidine metabolism	1/24	0.410256	0.747252	1.95772	1.74428	MAOA
Vitamin digestion and absorption	1/24	0.410256	0.747252	1.95772	1.74428	SLC19A1
Glycosylphosphatidylinositol (GPI)-anchor biosynthesis	1/25	0.423098	0.765178	1.87606	1.61369	PIGV
Folate biosynthesis	1/26	0.435661	0.774607	1.80092	1.49637	AKR1B8
Amphetamine addiction	2/68	0.437159	0.774607	1.36462	1.12916	MAOA;HDAC1
Butanoate metabolism	1/27	0.447952	0.774607	1.73157	1.39057	AACS
Collecting duct acid secretion	1/27	0.447952	0.774607	1.73157	1.39057	ATP6V0E2
Phototransduction	1/27	0.447952	0.774607	1.73157	1.39057	GNB1
Cytokine-cytokine receptor interaction	7/292	0.450887	0.774607	1.10641	0.881299	ACVR1;ACVRL1;CXCL10;CD40;IL13RA2;CXCL14;TNFSF13B
Drug metabolism	3/114	0.452613	0.774607	1.21709	0.96481	MAOA;ADH7;GUSB
Glutamatergic synapse	3/114	0.452613	0.774607	1.21709	0.96481	GNB1;PLA2G4A;GLUL
Oocyte meiosis	3/116	0.463915	0.782406	1.19543	0.918152	YWHAE;PPP2CA;PPP2R5C
Arrhythmogenic right ventricular cardiomyopathy (ARVC)	2/72	0.466375	0.782406	1.28637	0.9812	ITGA5;ACTG1
B cell receptor signaling pathway	2/72	0.466375	0.782406	1.28637	0.9812	LYN;IKBKG
Natural killer cell mediated cytotoxicity	3/118	0.475114	0.791847	1.17452	0.874075	PAK1;LCK;LCP2
Rap1 signaling pathway	5/209	0.478213	0.791847	1.10357	0.8141	VASP;CDC42;VEGFC;LCP2;ACTG1
Circadian rhythm	1/30	0.483243	0.795013	1.5522	1.12881	NR1D1
Neurotrophin signaling pathway	3/121	0.491708	0.796301	1.14448	0.812433	YWHAE;CDC42;RIPK2
Propanoate metabolism	1/31	0.4945	0.796301	1.50038	1.05658	DLD
Pertussis	2/76	0.494674	0.796301	1.21659	0.856304	ITGA5;MYD88
Synaptic vesicle cycle	2/77	0.501599	0.796301	1.20031	0.828157	SLC6A9;ATP6V0E2
Cell cycle	3/123	0.502625	0.796301	1.12529	0.774098	YWHAE;CDKN1A;HDAC1
Sphingolipid signaling pathway	3/124	0.508039	0.796301	1.11593	0.755706	PPP2CA;PPP2R5C;CERS2
Autoimmune thyroid disease	2/78	0.508463	0.796301	1.18445	0.801121	H2-DMB2;CD40
Regulation of actin cytoskeleton	5/217	0.511206	0.796301	1.06149	0.712237	CDC42;PAK1;ARPC2;ITGA5;ACTG1
Hepatocellular carcinoma	4/171	0.512131	0.796301	1.07801	0.721378	CDKN1A;PHF10;HMOX1;ACTG1
SNARE interactions in vesicular transport	1/33	0.516284	0.797893	1.40647	0.929813	YKT6
Prion diseases	1/34	0.526822	0.809275	1.36378	0.874034	PRNP
DNA replication	1/35	0.537131	0.812923	1.3236	0.822633	RPA1
Fructose and mannose metabolism	1/35	0.537131	0.812923	1.3236	0.822633	AKR1B8
RNA degradation	2/83	0.54184	0.812923	1.11105	0.680836	BTG1;CNOT8
Tuberculosis	4/178	0.543735	0.812923	1.03427	0.630173	H2-DMB2;CLEC7A;RIPK2;MYD88
Nicotinate and nicotinamide metabolism	1/36	0.547216	0.812923	1.28571	0.775172	NT5E
ErbB signaling pathway	2/84	0.548325	0.812923	1.09745	0.659443	CDKN1A;PAK1
Thyroid cancer	1/37	0.557082	0.821132	1.24994	0.731266	CDKN1A
Aldosterone-regulated sodium reabsorption	1/38	0.566733	0.830557	1.21609	0.690578	SGK1
Purine metabolism	3/136	0.570461	0.831244	1.01462	0.569516	PRPS1;NT5E;PRUNE1
African trypanosomiasis	1/39	0.576175	0.833082	1.18403	0.652808	MYD88
Fat digestion and absorption	1/40	0.585411	0.833082	1.15361	0.617691	CD36
GnRH signaling pathway	2/90	0.585868	0.833082	1.02231	0.546588	CDC42;PLA2G4A
TGF-beta signaling pathway	2/91	0.591896	0.833082	1.01077	0.530072	ACVR1;PPP2CA
Bladder cancer	1/41	0.594446	0.833082	1.12471	0.584991	CDKN1A
Homologous recombination	1/41	0.594446	0.833082	1.12471	0.584991	RPA1
Apoptosis	3/141	0.594985	0.833082	0.977607	0.507593	CTSO;IKBKG;ACTG1
Morphine addiction	2/92	0.597859	0.833082	0.999487	0.514137	GRK5;GNB1
Chemical carcinogenesis	2/94	0.609587	0.839317	0.977658	0.483914	PTGS2;ADH7
Vasopressin-regulated water reabsorption	1/43	0.611932	0.839317	1.07104	0.526027	DCTN4
Staphylococcus aureus infection	2/95	0.615353	0.839317	0.967096	0.469582	H2-DMB2;C5AR1
Pathways in cancer	11/535	0.617972	0.839317	0.942726	0.453745	CDC42;CDKN1A;JAG1;HDAC1;GNB1;SLC2A1;HMOX1;VEGFC;LAMC2;IKBKG;PTGS2
Hedgehog signaling pathway	1/44	0.62039	0.839317	1.04608	0.499407	SPOP
Prostate cancer	2/97	0.626689	0.839317	0.946639	0.442368	CDKN1A;IKBKG
Adrenergic signaling in cardiomyocytes	3/148	0.627755	0.839317	0.930077	0.433048	PPP2CA;TPM1;PPP2R5C
Glycosphingolipid biosynthesis	1/45	0.628665	0.839317	1.02226	0.474487	B4GALT1
Cocaine addiction	1/48	0.652425	0.86011	0.956859	0.408635	MAOA
Sphingolipid metabolism	1/48	0.652425	0.86011	0.956859	0.408635	CERS2
mTOR signaling pathway	3/154	0.654358	0.86011	0.892844	0.378655	SLC7A5;DDIT4;SGK1
Amino sugar and nucleotide sugar metabolism	1/49	0.660003	0.863081	0.936876	0.389282	CYB5R4
Linoleic acid metabolism	1/50	0.667416	0.868322	0.917709	0.371068	PLA2G4A
Amoebiasis	2/106	0.674499	0.86889	0.864319	0.340356	LAMC2;SERPINB9B
Fanconi anemia pathway	1/51	0.674668	0.86889	0.899309	0.35391	RPA1
Glycosaminoglycan biosynthesis	1/53	0.688701	0.882507	0.864631	0.322462	B4GALT1
JAK-STAT signaling pathway	3/164	0.695612	0.886906	0.836957	0.303784	CDKN1A;IL13RA2;IRF9
Ribosome biogenesis in eukaryotes	2/115	0.717218	0.90597	0.795111	0.264275	IMP4;GTPBP4
Endometrial cancer	1/58	0.721199	0.90597	0.788584	0.257741	CDKN1A
Inflammatory bowel disease (IBD)	1/59	0.727281	0.90597	0.774948	0.246776	H2-DMB2
Lysine degradation	1/59	0.727281	0.90597	0.774948	0.246776	DLD
Herpes simplex virus 1 infection	8/433	0.728329	0.90597	0.843753	0.267472	EIF2B5;H2-DMB2;IRF7;IKBKG;ITGA5;MYD88;IRF9;NECTIN1
Basal cell carcinoma	1/63	0.750312	0.9261	0.724803	0.208211	CDKN1A
Axon guidance	3/180	0.753702	0.9261	0.760672	0.215087	CDC42;SEMA4A;PAK1
Graft-versus-host disease	1/64	0.75576	0.9261	0.713262	0.199736	H2-DMB2
Human immunodeficiency virus 1 infection	4/238	0.763692	0.9261	0.766692	0.206693	PAK1;GNB1;IKBKG;MYD88
Metabolism of xenobiotics by cytochrome P450	1/66	0.766302	0.9261	0.691244	0.183994	ADH7
Non-small cell lung cancer	1/66	0.766302	0.9261	0.691244	0.183994	CDKN1A
Acute myeloid leukemia	1/69	0.781271	0.931241	0.660647	0.16307	IKBKG
Type I diabetes mellitus	1/69	0.781271	0.931241	0.660647	0.16307	H2-DMB2
Relaxin signaling pathway	2/131	0.781512	0.931241	0.69592	0.171561	GNB1;VEGFC
Bile secretion	1/72	0.795282	0.934584	0.632635	0.14491	SLC2A1
Melanoma	1/72	0.795282	0.934584	0.632635	0.14491	CDKN1A
Thyroid hormone synthesis	1/73	0.799751	0.934584	0.623816	0.139395	GSR
Signaling pathways regulating pluripotency of stem cells	2/137	0.80211	0.934584	0.664785	0.146591	ACVR1;KLF4
Human cytomegalovirus infection	4/255	0.808383	0.934584	0.714136	0.15191	CDKN1A;GNB1;IKBKG;PTGS2
Glioma	1/75	0.808399	0.934584	0.606894	0.129086	CDKN1A
Alcoholism	3/199	0.810741	0.934584	0.68626	0.143982	MAOA;HDAC1;GNB1
Cardiac muscle contraction	1/78	0.820676	0.934584	0.583159	0.115248	TPM1
Salivary secretion	1/78	0.820676	0.934584	0.583159	0.115248	LYZ1
Systemic lupus erythematosus	2/143	0.820968	0.934584	0.6363	0.125524	H2-DMB2;CD40
Breast cancer	2/147	0.83263	0.943647	0.618619	0.11331	CDKN1A;JAG1
Retrograde endocannabinoid signaling	2/150	0.840922	0.948828	0.605986	0.104991	GNB1;PTGS2
Insulin secretion	1/86	0.849713	0.954523	0.528056	0.0859975	SLC2A1
Colorectal cancer	1/88	0.856207	0.9576	0.515864	0.0800843	CDKN1A
Protein digestion and absorption	1/90	0.862421	0.959495	0.50422	0.0746304	SLC7A7
Retinol metabolism	1/91	0.865427	0.959495	0.498592	0.0720626	ADH7
RNA transport	2/167	0.881254	0.971003	0.543075	0.0686498	EEF1A1;EIF2B5
Choline metabolism in cancer	1/99	0.887231	0.971003	0.457702	0.0547643	PLA2G4A
Circadian entrainment	1/99	0.887231	0.971003	0.457702	0.0547643	GNB1
Aldosterone synthesis and secretion	1/102	0.894465	0.973089	0.444039	0.0495233	ATF1
Alzheimer disease	2/175	0.896768	0.973089	0.517748	0.0564129	LPL;APBB1
Parathyroid hormone synthesis, secretion and action	1/107	0.905508	0.978409	0.422985	0.041985	CDKN1A
Cellular senescence	2/185	0.913511	0.982766	0.489204	0.0442534	CDKN1A;SERPINE1
Cholinergic synapse	1/113	0.917249	0.982766	0.400202	0.0345681	GNB1
Huntington disease	2/192	0.923679	0.983604	0.47101	0.0373938	HDAC1;DCTN4
Inflammatory mediator regulation of TRP channels	1/127	0.939289	0.983604	0.355479	0.0222642	PLA2G4A
Spliceosome	1/132	0.94565	0.983604	0.341823	0.0191021	HSPA1B
Estrogen signaling pathway	1/134	0.948004	0.983604	0.336648	0.017976	HSPA1B
Oxidative phosphorylation	1/134	0.948004	0.983604	0.336648	0.017976	ATP6V0E2
Ubiquitin mediated proteolysis	1/138	0.952411	0.983604	0.326752	0.0159321	UBE2Z
Insulin signaling pathway	1/139	0.953453	0.983604	0.324367	0.0154611	PCK2
Vascular smooth muscle contraction	1/140	0.954472	0.983604	0.322017	0.015005	PLA2G4A
Thermogenesis	2/231	0.962572	0.983604	0.390008	0.0148776	ACSL5;ACTG1
Phospholipase D signaling pathway	1/149	0.962701	0.983604	0.302295	0.011491	PLA2G4A
Gastric cancer	1/150	0.963518	0.983604	0.300251	0.0111585	CDKN1A
Non-alcoholic fatty liver disease (NAFLD)	1/151	0.964317	0.983604	0.298233	0.0108362	CDC42
Cushing syndrome	1/159	0.970115	0.985575	0.283016	0.00858701	CDKN1A
cGMP-PKG signaling pathway	1/172	0.977599	0.989237	0.261325	0.0059206	VASP
cAMP signaling pathway	1/211	0.990576	0.998406	0.212366	0.00201091	PAK1
Neuroactive ligand-receptor interaction	2/348	0.996059	0.99998	0.256565	0.0010132	GPR35;C5AR1
Olfactory transduction	1/1133	0.999996	0.999996	0.0375197	1.67575e-07	GNB1

## Sheet: MSNP vs Control_pos_MSigDB_Hall
Term	Overlap	P.value	Adjusted.P.value	Odds.Ratio	Combined.Score	Genes
mTORC1 Signaling	75/200	5.58245e-18	2.79123e-16	3.98157	158.175	ERO1A;TFRC;PITPNB;GBE1;ITGB2;SLC2A1;SLC2A3;SLC7A11;HK2;NAMPT;PHGDH;CTSC;PGM1;ACTR3;HMGCS1;ELOVL5;IFRD1;SORD;TUBG1;TUBA4A;SLC7A5;MTHFD2;DDIT3;TRIB3;ETF1;SQSTM1;SKAP2;MCM2;PPP1R15A;IDI1;RAB1A;SHMT2;INSIG1;RPN1;USO1;CXCR4;AK4;SLC1A5;HMGCR;HSP90B1;HSPD1;GGA2;STIP1;RDH11;SC5D;LTA4H;ABCF2;LDLR;ATP6V1D;BUB1;HSPA9;RRM2;HSPA5;GOT1;PNO1;EDEM1;TXNRD1;GSR;ASNS;IMMT;GTF2H1;WARS1;MLLT11;SQLE;SLC6A6;RIT1;PFKL;E…
TNF-alpha Signaling via NF-kB	53/200	4.85834e-07	8.09723e-06	2.36939	34.4448	CD83;CSF1;CD80;PLEK;TNFAIP2;TNFAIP3;SLC2A3;LITAF;CXCL2;SLC2A6;PANX1;PLAU;NAMPT;CCRL2;IER5;DUSP4;TSC22D1;F3;RHOB;TUBB2A;PLPP3;SQSTM1;ATF3;HBEGF;B4GALT5;PPP1R15A;PFKFB3;TANK;CCL4;LDLR;MCL1;STAT5A;JUN;EGR2;GADD45B;GCH1;GADD45A;TIPARP;PLK2;CFLAR;ATP2B1;NFKB2;PER1;PTPRE;KLF6;ID2;MAFF;BHLHE40;KLF9;TRIP10;IL7R;MXD1;NFE2L2
p53 Pathway	53/200	4.85834e-07	8.09723e-06	2.36939	34.4448	CYFIP2;CSRNP2;STEAP3;CD82;TCHH;SLC7A11;SEC61A1;KIF13B;IER5;CTSD;TSPYL2;TSC22D1;PRMT2;FBXW7;ABCC5;DNTTIP2;AEN;PRKAB1;RAP2B;DDIT3;TRIB3;ATF3;HBEGF;PPP1R15A;POM121;ABHD4;SLC3A2;FOXO3;RCHY1;NDRG1;RXRA;SOCS1;RAB40C;MKNK2;SFN;RALGDS;JUN;ST14;TGFB1;GADD45A;PLK2;EPHX1;OSGIN1;TPRKB;WWP1;BLCAP;PTPN14;PTPRE;TCN2;MDM2;MXD1;ADA;RAD9A
Unfolded Protein Response	35/113	8.83117e-07	1.1039e-05	2.94044	40.9892	ERO1A;EIF4A1;DCTN1;NOLC1;HSP90B1;HERPUD1;TATDN2;DNAJB9;CHAC1;EIF4E;TSPYL2;HSPA9;NOP14;HSPA5;WFS1;SLC30A5;EDEM1;EIF2AK3;ASNS;ERN1;CNOT4;DNAJC3;SLC7A5;SPCS3;TUBB2A;MTHFD2;NABP1;HYOU1;CALR;ATP6V0D1;TARS1;ATF3;EXOC2;ATF4;EIF4G1
heme Metabolism	52/200	1.16319e-06	1.16319e-05	2.30796	31.5367	TFRC;GDE1;SLC2A1;SLC7A11;BACH1;HEBP1;RNF19A;CDC27;LAMP2;CTSE;TNS1;CTSB;BNIP3L;SLC11A2;NCOA4;LMO2;PPP2R5B;SLC30A1;GAPVD1;TENT5C;MINPP1;DAAM1;CAT;ATG4A;OPTN;BLVRA;OSBP2;FECH;HTRA2;MOSPD1;FOXO3;ADIPOR1;PPOX;TRAK2;AGPAT4;SDCBP;MARCHF8;ATP6V0A1;MPP1;RIOK3;MOCOS;NEK7;ASNS;CTNS;PDZK1IP1;KLF3;SLC6A8;P4HA2;MKRN1;RANBP10;TMEM9B;NFE2L1
Cholesterol Homeostasis	25/74	5.63546e-06	4.41387e-05	3.33631	40.324	IDI1;ACSS2;HMGCR;HSD17B7;ACTG1;LGALS3;NSDHL;ALCAM;SC5D;GUSB;LDLR;HMGCS1;TNFRSF12A;LSS;SQLE;PLSCR1;FABP5;FASN;CTNNB1;TRIB3;PPARG;DHCR7;ATF5;ATF3;LGMN
Hypoxia	50/200	6.17942e-06	4.41387e-05	2.18768	26.2396	ERO1A;GBE1;HEXA;SLC2A1;TNFAIP3;RORA;SLC2A3;ENO2;ETS1;HK2;NDST2;NDST1;KIF5A;PIM1;PGM2;PGM1;TGM2;BNIP3L;GAA;F3;PGF;SAP30;ILVBL;DDIT3;RRAGD;PLIN2;ATF3;PPP1R15A;PFKFB3;SDC3;NEDD4L;CXCR4;AK4;FOXO3;NDRG1;JUN;MAP3K1;HSPA5;TIPARP;SIAH2;EXT1;SLC6A6;PFKL;KLF6;NAGK;XPNPEP1;P4HA2;BHLHE40;MAFF;PFKP
Estrogen Response Early	47/200	6.23256e-05	0.000389535	2.01343	19.4964	CANT1;MINDY1;PEX11A;WWC1;HSPB8;SLC2A1;ASB13;CELSR1;AFF1;AKAP1;UGCG;SYNGR1;DEPTOR;RPS6KA2;ALDH3B1;P2RY2;SLC39A6;RBBP8;PMAIP1;SFN;RRP12;MYBL1;TGM2;SVIL;SLC16A1;MREG;TIPARP;ELOVL5;WFS1;SIAH2;AMFR;GREB1;SNX24;GAB2;NAV2;CBFA2T3;DHRS3;TTC39A;SLC7A5;TUBB2B;FASN;BHLHE40;PPIF;CHPT1;DHCR7;RETREG1;GLA
PI3K/AKT/mTOR Signaling	29/105	7.98918e-05	0.000443843	2.49508	23.5407	ATF1;CAB39;SLC2A1;ITPR2;CXCR4;HSP90B1;PPP2R1B;ARHGDIA;MKNK1;MKNK2;AKT1;RIPK1;SFN;EIF4E;NCK1;SMAD2;ACTR3;VAV3;DUSP3;PIKFYVE;RIT1;CDK4;DDIT3;TRIB3;GRB2;CALR;RAF1;SQSTM1;NFKBIB
Protein Secretion	27/96	9.91659e-05	0.00049583	2.55778	23.5794	NAPA;CD63;SNAP23;USO1;RAB22A;CLN5;GOLGA4;SNX2;LAMP2;TMED2;ATP6V1H;ARFIP1;AP3S1;CTSC;ARFGEF2;STX7;STAM;SCAMP1;ARFGAP3;SCAMP3;IGF2R;TOM1L1;GALC;TMX1;ZW10;YIPF6;GLA
Adipogenesis	46/200	0.000127739	0.000580632	1.95694	17.545	RTN3;SLC27A1;PFKFB3;GBE1;HSPB8;ITSN1;ATL2;GHITM;SLC1A5;TANK;ALDH2;GPAT4;DBT;ENPP2;DNAJB9;DLAT;DRAM2;PGM1;IDH3A;STAT5A;GADD45A;RIOK3;APLP2;MCCC1;VEGFB;RMDN3;IMMT;COQ5;SLC5A6;POR;PFKL;FABP4;TST;ACOX1;GPD2;CAT;NABP1;ITGA7;PPARG;PLIN2;SLC25A10;ESYT1;ACO2;DHCR7;DLD;CRAT
Inflammatory Response	44/200	0.000494949	0.00197672	1.84623	14.0518	CSF3R;CSF1;CD82;ITGB3;AQP9;PTAFR;GNAI3;SLC1A2;NOD2;PVR;PIK3R5;GPR132;RGS1;IRAK2;P2RY2;NAMPT;CCRL2;C3AR1;LDLR;MSR1;PTGIR;FZD5;GCH1;SLC31A2;SEMA4D;SLC31A1;SLC11A2;OSM;ATP2B1;TNFRSF1B;F3;DCBLD2;TLR1;RNF144B;PTPRE;KLF6;P2RX4;CD48;SLC28A2;RAF1;IL7R;MXD1;HBEGF;IFNAR1
Androgen Response	26/100	0.000513948	0.00197672	2.29509	17.3816	IDI1;INSIG1;GNAI3;PTPN21;HSD17B14;UAP1;HMGCR;NDRG1;UBE2J1;ADAMTS1;AKT1;DNAJB9;RRP12;RAB4A;UBE2I;HMGCS1;TSC22D1;XRCC5;ELOVL5;ACTN1;NCOA4;GSR;SORD;SPCS3;GPD1L;PLPP1
Apoptosis	37/161	0.000564402	0.00201572	1.95159	14.5974	RNASEL;SLC20A1;PSEN2;ENO2;LGALS3;PPP3R1;ERBB3;CASP4;PMAIP1;SC5D;BID;MCL1;BNIP3L;JUN;DFFA;GSTM1;GADD45B;TNFRSF12A;GCH1;GADD45A;GSR;PPP2R5B;EMP1;CFLAR;IGF2R;RHOB;DNAJC3;DNAJA1;WEE1;DDIT3;CTH;CTNNB1;ETF1;SQSTM1;ATF3;BCL2L2;BCL2L1
IL-2/STAT5 Signaling	43/199	0.00084054	0.0028018	1.80358	12.772	NRP1;RNH1;CD83;CSF1;CTSZ;RORA;SLC2A3;SLC1A5;LCLAT1;NDRG1;HK2;ALCAM;SOCS1;PIM1;MAP6;SLC39A8;WLS;TGM2;PRKCH;GADD45B;ANXA4;SWAP70;EMP1;TNFRSF1B;DHRS3;IGF2R;RHOB;MYO1E;UCK2;PLSCR1;KLF6;P2RX4;IRF4;RRAGD;BHLHE40;MAFF;CD48;PLIN2;GALM;MXD1;PLPP1;CDC42SE2;BCL2L1
Complement	43/200	0.000935192	0.00292247	1.79199	12.4987	USP14;GMFB;USP16;PRDM4;SRC;PLEK;GNAI3;TNFAIP3;CBLB;GATA3;LIPA;CTSS;PIK3R5;DOCK10;LGALS3;CSRP1;CTSL;LAMP2;CASP4;PIM1;LTA4H;CTSD;SH2B3;CTSC;CTSB;F10;HSPA5;F3;MMP12;PDP1;F7;PLSCR1;RABIF;KIF2A;XPNPEP1;GPD2;MAFF;GRB2;LAP3;RAF1;LGMN;MSRB1;DGKH
Mitotic Spindle	38/199	0.013697	0.0402852	1.54098	6.61171	RABGAP1;ITSN1;TUBD1;KLC1;ABR;KIF3B;ARHGDIA;CDC27;CEP250;TLK1;NEK2;MARK4;BUB1;NCK1;MAP1S;MID1IP1;KIF23;MYO9B;TSC1;ACTN4;MID1;LRPPRC;TUBA4A;NET1;CCDC88A;ARHGAP10;MYO1E;CLIP1;DLG1;ALS2;INCENP;CDC42EP2;CNTROB;EZR;ARHGEF7;RAPGEF5;RAB3GAP1;ARL8A
UV Response Up	31/158	0.0168717	0.0468658	1.59258	6.50112	TFRC;RPN1;AMD1;TGFBRAP1;CLTB;TCHH;ENO2;CXCL2;CYB5R1;STIP1;DNAJB1;HYAL2;CREG1;BID;ATP6V1C1;GCH1;EPHX1;ASNS;TUBA4A;RHOB;DNAJA1;SLC6A8;EIF5;TST;PRPF3;AGO2;PPIF;TARS1;SQSTM1;ATF3;GRINA
Notch Signaling	8/32	0.0547241	0.137351	2.16892	6.3017	FZD5;FZD7;PSEN2;DTX1;DTX2;DTX4;SAP30;PPARD
Glycolysis	35/200	0.0549404	0.137351	1.38302	4.01283	ERO1A;IDUA;SDC3;CXCR4;AK4;ENO2;HK2;NSDHL;PGM2;BPNT1;GUSB;SLC16A3;LHPP;RARS1;HOMER1;GOT1;HSPA5;GLCE;PGAM1;PMM2;GFPT1;SAP30;EXT1;GNPDA1;KIF2A;P4HA2;CTH;RRAGD;SLC25A10;DLD;GALK2;PFKP;GNE;SLC25A13;ALDH9A1
IL-6/JAK/STAT3 Signaling	17/87	0.0662481	0.157734	1.58137	4.29238	CCR1;PTPN1;JUN;CSF3R;TGFB1;CSF1;TNFRSF12A;IL10RB;ITGB3;TNFRSF1B;PIK3R5;SOCS1;PIM1;GRB2;IL12RB1;STAM2;IFNAR1
Fatty Acid Metabolism	28/158	0.0696328	0.158256	1.40343	3.73946	IDI1;DLST;HCCS;PDHB;ENO2;ADH7;HSD17B7;NSDHL;RDH11;NBN;KMT5A;HSP90AA1;PDHA1;HMGCS1;ACSL1;ELOVL5;EPHX1;SDHA;UGDH;ACOX1;GPD2;FASN;ACOT2;ACO2;DLD;CRAT;BLVRA;ALDH9A1
Xenobiotic Metabolism	34/200	0.0802396	0.174434	1.33482	3.36741	CYFIP2;SLC46A3;SHMT2;AQP9;SLC1A5;ADH7;COMT;CNDP2;TKFC;ALDH2;LONP1;ASL;ACP2;XDH;ARG2;GCH1;F10;ELOVL5;SSR3;GSR;EPHX1;IGF1;ESR1;SLC6A6;UGDH;POR;NPC1;ACOX1;ID2;CAT;ACO2;ACOX3;PPARD;ALDH9A1
Pperoxisome	19/104	0.0941212	0.196086	1.45535	3.43923	IDI1;ABCD3;CADM1;ACSL1;CTBP1;ELOVL5;PEX11A;ABCC5;MVP;CACNA1B;CLN8;DHRS3;RDH11;ACOX1;SLC25A19;CAT;LONP2;CRAT;ALDH9A1
UV Response Dn	25/144	0.0994739	0.198948	1.36821	3.15764	NRP1;INSIG1;ITGB3;CACNA1A;PTPN21;FBLN5;RXRA;LDLR;MAP2K5;SFMBT1;ANXA4;NEK7;DYRK1A;ATP2B1;F3;VAV2;DLG1;BHLHE40;KCNMA1;PMP22;SNAI2;AGGF1;PPARG;PLPP3;ADGRL2
KRAS Signaling Up	33/200	0.113795	0.218836	1.28724	2.79764	ERO1A;PPP1R15A;NRP1;MTMR10;ITGB2;CXCR4;TOR1AIP2;LY96;TNFAIP3;ETS1;CTSS;GPNMB;PLAU;AKT2;C3AR1;EVI5;MAP4K1;ST6GAL1;MAP3K1;LAPTM5;AMMECR1;EMP1;ETV1;TNFRSF1B;DCBLD2;LAT2;GPRC5B;TMEM158;DNMBP;ID2;AVL9;IL7R;HBEGF
Myc Targets V2	11/58	0.143197	0.26518	1.52255	2.95913	PLK4;TCOF1;CDK4;PRMT3;SORD;NOLC1;MPHOSPH10;RRP12;HK2;TBRG4;HSPD1
G2-M Checkpoint	32/200	0.156715	0.270198	1.24026	2.29862	AMD1;NOLC1;EXO1;CDC27;MAP3K20;NEK2;KMT5A;TNPO2;BUB1;PLK4;HSPA8;POLQ;TGFB1;ODF2;HMGA1;CDC7;KIF23;SAP30;CUL4A;SQLE;SLC7A5;UCK2;POLA2;ILF3;DBF4;TFDP1;INCENP;CDK4;NUP50;MCM3;ATF5;MCM2
Oxidative Phosphorylation	32/200	0.156715	0.270198	1.24026	2.29862	MTRR;OAT;COX15;DLST;HTRA2;HCCS;TCIRG1;PDHB;MFN2;ATP6V1H;PMPCA;DLAT;ATP6V1D;ATP6V1C1;COX10;IDH3A;HSPA9;ATP6V1G1;NQO2;PDHA1;ATP6AP1;IMMT;SDHA;LRPPRC;PDP1;AFG3L2;HADHA;POR;OGDH;ACO2;DLD;ATP6V0C
Apical Junction	31/200	0.209612	0.349353	1.19387	1.86542	CD274;NLGN2;SRC;INSIG1;SDC3;INPPL1;ATP1A3;ACTG1;LIMA1;AKT2;MAP3K20;SYMPK;DHX16;SIRPA;SPEG;FLNC;LDLRAP1;SYK;VWF;ACTN1;LAYN;TSC1;ACTN4;TUBG1;GTF2F1;VAV2;CLDN11;DLG1;NF2;CRAT;SKAP2
TGF-beta Signaling	9/54	0.289488	0.456535	1.30026	1.61186	BCAR3;PPP1R15A;SMAD1;TGFB1;SLC20A1;SMURF1;ID2;CTNNB1;TRIM33
Coagulation	21/138	0.292182	0.456535	1.16731	1.43623	WDR1;VWF;F10;GDA;ITGB3;PLEK;HTRA1;GNG12;F3;SIRT2;RABIF;CSRP1;PLAU;CTSK;LAMP2;MAFF;LTA4H;CTSE;RAPGEF3;LGMN;CTSB
Myogenesis	29/200	0.34397	0.521166	1.10282	1.17693	HSPB8;PSEN2;AEBP1;FOXO4;COX6A2;ERBB3;AKT2;SPEG;CKB;NOS1;SVIL;TGFB1;GADD45B;ATP6AP1;ACSL1;GAA;DENND2B;IFRD1;IGF1;NAV2;SIRT2;FABP3;RIT1;SLC6A8;BHLHE40;ITGA7;LPIN1;CRAT;HBEGF
Bile Acid Metabolism	16/112	0.425159	0.625234	1.08321	0.926459	BCAR3;IDI1;ABCD3;ABCA5;ACSL1;PEX11A;AQP9;DIO2;PEX1;RXRA;NPC1;SOAT2;CAT;LONP2;OPTN;ALDH9A1
DNA Repair	21/150	0.441663	0.630948	1.05799	0.864594	POM121;RALA;CANT1;ELL;GTF2B;GTF2H1;VPS37B;GTF2F1;DDB1;POLD3;SDCBP;SEC61A1;POLA2;POLR2A;NFX1;POLR3C;ELOA;TMED2;TK2;STX3;ADA
Estrogen Response Late	27/200	0.504969	0.701346	1.01401	0.692829	HSPB8;AFF1;RPS6KA2;ALDH3B1;RBBP8;SFN;CKB;JAK1;UNC13B;PLK4;ST14;SLC16A1;ELOVL5;WFS1;SIAH2;AMFR;SORD;SLC7A5;UGDH;RABEP1;FABP5;TST;ID2;PPIF;CHPT1;DHCR7;GLA
E2F Targets	26/200	0.588138	0.773865	0.970416	0.515091	DNMT1;TFRC;SHMT1;CSE1L;NOLC1;TBRG4;RAD51AP1;POLD3;UBR7;CHEK2;NBN;PLK4;RRM2;GINS3;HMGA1;DONSON;TUBG1;POLA2;ILF3;WEE1;MTHFD2;CDK4;ZW10;MCM3;CNOT9;MCM2
Allograft Rejection	26/200	0.588138	0.773865	0.970416	0.515091	AARS1;CSF1;CD80;ITGB2;ETS1;CTSS;SOCS1;CCL4;AKT1;IL12RB1;NCK1;CCR1;MAP4K1;RARS1;TGFB1;NOS2;WARS1;TLR1;CD4;IRF4;CD28;DEGS1;TLR6;FCGR2B;EIF3D;EIF3A
Reactive Oxygen Species Pathway	6/49	0.652505	0.804741	0.906243	0.386909	SRXN1;TXNRD1;CAT;GSR;SCAF4;PFKP
Interferon Gamma Response	25/200	0.668354	0.804741	0.927355	0.373666	CD274;MVP;TNFAIP2;NLRC5;TNFAIP3;USP18;SOCS1;NAMPT;CASP4;PIM1;TRIM25;SLAMF7;RIPK1;ITGB7;PTPN1;GCH1;TDRD7;WARS1;PLSCR1;LATS2;MTHFD2;IRF4;OAS3;LAP3;PFKP
Epithelial Mesenchymal Transition	25/200	0.668354	0.804741	0.927355	0.373666	WIPF1;ITGB3;HTRA1;TNFAIP3;ENO2;PVR;FBLN5;BASP1;SGCB;ANPEP;COLGALT1;TGM2;JUN;TGFB1;GADD45B;CADM1;TNFRSF12A;GADD45A;TPM1;RHOB;SLC6A8;ID2;PMP22;SNAI2;PFN2
Wnt-beta Catenin Signaling	5/42	0.675983	0.804741	0.877643	0.343674	PSEN2;DVL2;CTNNB1;SKP2;PPARD
Interferon Alpha Response	11/97	0.762089	0.88615	0.830216	0.225563	NUB1;PLSCR1;CSF1;CCRL2;TRIM25;TDRD7;LAP3;TENT5A;TMEM140;USP18;WARS1
Spermatogenesis	15/135	0.812052	0.922787	0.810969	0.168836	SIRT1;GMCL1;CHFR;IFT88;DBF4;RAD17;NEK2;NF2;NOS1;IP6K1;LPIN1;STAM2;BUB1;AGFG1;IL12RB2
Apical Surface	4/44	0.856112	0.951236	0.649099	0.10084	AKAP7;SLC2A4;GATA3;DCBLD2
Angiogenesis	3/36	0.876257	0.952453	0.590107	0.077951	LRPAP1;NRP1;VAV2
Hedgehog Signaling	2/36	0.962345	0.999755	0.381669	0.0146492	NRP1;CELSR1
Myc Targets V1	17/200	0.987378	0.999755	0.600934	0.00763356	EIF4A1;NCBP1;IFRD1;MRPS18B;NOLC1;PWP1;HSPD1;PSMD8;TFDP1;EPRS1;CDK4;FAM120A;ETF1;AP3S1;EIF4E;EIF3D;MCM2
Pancreas Beta Cells	1/40	0.996761	0.999755	0.166258	0.000539447	LMO2
KRAS Signaling Dn	12/200	0.999755	0.999755	0.41201	0.000100994	NR6A1;DTNB;SPHK2;IDUA;VPS50;CD80;MTHFR;NOS1;CPEB3;TENT5C;SLC29A3;SPTBN2

## Sheet: MSNP vs Control_neg_MSigDB_Hall
Term	Overlap	P.value	Adjusted.P.value	Odds.Ratio	Combined.Score	Genes
TNF-alpha Signaling via NF-kB	66/200	9.31961e-16	4.6598e-14	3.81499	132.034	BTG2;CDKN1A;TNFAIP8;BTG1;B4GALT1;SERPINE1;TNC;AREG;ICAM1;IFIT2;IFIH1;ZFP36;MYC;ZC3H12A;SLC16A6;PDE4B;OLR1;PMEPA1;MAP3K8;JUNB;PHLDA1;IER2;MAP2K3;KLF10;IL15RA;DUSP2;EDN1;IL18;PLAUR;TAP1;FOS;SERPINB8;IL1B;SIK1;TRIB1;SGK1;TLR2;BIRC3;PTGER4;CEBPD;PTGS2;SOCS3;DRAM1;CCL5;CCL2;HES1;EGR3;LIF;KLF4;PNRC1;KLF2;FOSL2;EHD1;NFKBIA;NR4A2;EFNA1;NR4A1;RCAN1;CXCL10;SPSB1;CXCL11;BCL6;GPR183;BCL3;FOSB;NFKBIE
Interferon Gamma Response	64/200	1.32603e-14	3.31507e-13	3.64135	116.356	IFITM3;RTP4;CDKN1A;BTG1;IFI35;IFIT1;IFIT3;IFI44L;IFIT2;ICAM1;IFIH1;CASP7;PNP;CASP8;CASP3;DHX58;EPSTI1;PDE4B;JAK2;TRIM21;ZBP1;IFNAR2;IL15RA;RSAD2;SP110;TAP1;PLA2G4A;IFI27;OAS2;IRF2;PSME1;IRF7;PSME2;CMPK2;LCP2;IRF5;IRF9;LY6E;MARCHF1;PTGS2;DDX60;SOCS3;CCL7;CCL5;ST3GAL5;CCL2;STAT1;IL10RA;MX2;MX1;IFI44;ISG15;PARP12;PSMB8;PSMB9;ISG20;NFKBIA;CXCL10;CXCL11;FAS;PTPN6;XAF1;GPR18;MYD88
Interferon Alpha Response	36/97	7.16464e-11	1.19411e-09	4.53016	105.821	IFITM3;RTP4;UBA7;GMPR;IFI35;DDX60;IFIT3;IFI44L;IFIT2;IFIH1;CASP8;DHX58;EPSTI1;TRIM21;RSAD2;SP110;MX1;TAP1;IFI44;ISG15;PARP12;PSMB8;PSMB9;ISG20;PROCR;CXCL10;MOV10;CXCL11;IFI27;IRF2;PSME1;IRF7;CMPK2;PSME2;IRF9;LY6E
p53 Pathway	52/200	1.51013e-08	1.88766e-07	2.70254	48.6686	CDKN1A;BTG2;BTG1;TM7SF3;PITPNC1;CCND3;GM2A;SESN1;FDXR;RPL36;RACK1;CTSF;RPS12;TAP1;IRAG2;FOS;PROCR;H2AJ;DDIT4;TAX1BP3;S100A4;NUPR1;ISCU;EPHA2;CEBPA;NOTCH1;RETSAT;RRAD;GLS2;RGS16;AK1;PDGFA;RPS27L;PPM1D;CDKN2AIP;ZFP36L1;DRAM1;HMOX1;EPS8L2;S100A10;JAG2;PLK3;VDR;LIF;KLF4;BAIAP2;SDC1;FAS;COQ8A;FGF13;CDK5R1;MXD4
Inflammatory Response	49/200	2.81952e-07	2.3496e-06	2.49232	37.5879	RTP4;CDKN1A;BTG2;SERPINE1;ICAM1;IL18RAP;MYC;STAB1;CLEC5A;PDE4B;OLR1;SCARF1;SCN1B;IL10;IL15RA;EDN1;IL18;RHOG;PLAUR;EMP3;ADORA2B;LCK;IL1B;IRF7;LCP2;ITGA5;TLR2;LY6E;PTGER4;CALCRL;PTGER2;RGS16;C5AR1;KCNA3;MEFV;GNA15;CCL7;CCL5;NLRP3;CCL2;CD14;LYN;IL10RA;PCDH7;LIF;NFKBIA;CXCL10;CXCL11;GPR183
Allograft Rejection	49/200	2.81952e-07	2.3496e-06	2.49232	37.5879	DYRK3;ITGAL;RPL9;ICAM1;CCND3;IL18RAP;RPS19;STAB1;JAK2;RPL39;CCR2;PRKCG;IL10;IFNAR2;SRGN;EIF5A;IL11;RPS9;IFNGR1;IL18;TAP2;TAP1;FGR;LCK;IL1B;IRF7;HCLS1;LCP2;LTB;TLR2;GCNT1;BCL10;CFP;HDAC9;CCL7;CXCR3;CCL5;NLRP3;CCL2;CSK;APBB1;LYN;STAT1;GLMN;LIF;LY86;BCL3;FAS;PTPN6
Apoptosis	39/161	5.95138e-06	4.25099e-05	2.44854	29.4606	IFITM3;CDKN1A;BTG2;CDKN1B;RETSAT;HMGB2;PLAT;BCL10;CASP7;GNA15;PAK1;BCL2L11;CASP8;CASP6;CASP3;LMNA;FDXR;HMOX1;TSPO;CASP2;BMF;CD14;PDGFRB;EGR3;GPX1;GSN;IFNGR1;CAV1;IL18;TAP1;SMAD7;SOD1;ISG20;IL1B;MADD;CDK2;PDCD4;FAS;BIRC3
E2F Targets	44/200	2.17561e-05	0.000135976	2.16091	23.1987	H2AX;SLBP;CDKN1A;CDKN1B;RNASEH2A;HMGB2;HMGB3;PSIP1;PPM1D;CKS1B;LMNB1;CDC20;CCNB2;PTTG1;MYC;TRA2B;PPP1R8;TK1;GINS1;DUT;CDKN2C;EED;PLK1;RPA2;CTPS1;NAP1L1;PA2G4;KIF22;PAICS;DCK;NUDT21;MSH2;NASP;CCNE1;UBE2T;CKS2;TIMELESS;CENPM;KIF2C;MCM6;DCTPP1;ASF1A;MXD3;ASF1B
Myc Targets V1	41/200	0.000211484	0.00117491	1.97266	16.6914	SET;RPL34;GLO1;RPLP0;HNRNPR;PSMA7;PPM1G;CDC20;EEF1B2;SNRPD2;TRIM28;YWHAQ;MYC;TRA2B;RACK1;RPL14;HNRNPA1;RPS10;DUT;STARD7;EIF1AX;CBX3;RPL22;CTPS1;NAP1L1;PA2G4;LSM2;PSMA6;LSM7;PSMA1;CLNS1A;IMPDH2;HNRNPA2B1;CDK2;SNRPG;SRSF3;UBA2;HDGF;MCM6;SSBP1;PPIA
Reactive Oxygen Species Pathway	15/49	0.000310807	0.00143674	3.36095	27.1441	CDKN2D;NDUFB4;GLRX;LSP1;PRDX6;ATOX1;SOD1;PRDX2;HHEX;SBNO2;GCLC;FES;MBP;GCLM;JUNB
IL-6/JAK/STAT3 Signaling	22/87	0.000316082	0.00143674	2.58172	20.8074	ACVRL1;IL15RA;IFNGR1;STAT1;DNTT;TNFRSF1A;IL17RA;SOCS3;CXCL10;CXCL11;CCL7;IL1B;HMOX1;FAS;MAP3K8;CD36;LTB;CD14;IRF9;MYD88;IL13RA1;TLR2
TGF-beta Signaling	15/54	0.00097274	0.00405308	2.92922	20.3153	ACVR1;KLF10;HDAC1;SERPINE1;LTBP2;TGFBR1;SMAD7;SKI;FNTA;ID1;PMEPA1;ID3;JUNB;SKIL;ENG
Hypoxia	36/200	0.00521389	0.0200534	1.67514	8.80528	SCARB1;CDKN1A;BTG1;CDKN1B;CITED2;SERPINE1;STC1;GLRX;ENO3;ZFP36;CASP6;NOCT;MXI1;HMOX1;PPFIA4;ANKZF1;ANXA2;CAV1;PLAUR;B3GALT6;FOS;KLHL24;CP;PNRC1;FOSL2;ISG20;EFNA1;KLF7;EFNA3;ADORA2B;CCNG2;DDIT4;S100A4;TGFBI;FBP1;CHST3
Pperoxisome	21/104	0.00810015	0.0289291	1.92712	9.28077	ABCD2;RETSAT;ABCB4;IDH1;PEX11B;ACSL5;CTPS1;BCL10;HSD17B11;SOD1;HSD11B2;HMGCL;CDK7;ATXN1;MSH2;DLG4;ERCC1;TSPO;ABCD1;FADS1;YWHAH
Myc Targets V2	13/58	0.0144578	0.0453316	2.19753	9.30987	DUSP2;CBX3;PLK1;PPAN;TFB2M;PA2G4;IPO4;RCL1;EXOSC5;MYC;PES1;DCTPP1;SLC19A1
Estrogen Response Late	34/200	0.0151813	0.0453316	1.56148	6.53899	KCNK5;SCARB1;RNASEH2A;NAB2;SNX10;HR;LAMC2;AREG;CXCL14;CDC20;ZFP36;PRKAR2B;MDK;GPER1;BAG1;JAK2;DUSP2;EGR3;IGFBP4;CAV1;DNAJC12;PLAAT3;FOS;COX6C;KLF4;ASS1;ISG20;TIAM1;GJB3;PDCD4;PTPN6;KIF20A;SGK1;FKBP5
UV Response Up	28/158	0.0154127	0.0453316	1.64111	6.84765	H2AX;BTG2;BTG1;RRAD;ARRB2;ICAM1;RXRB;CCND3;BCL2L11;CASP3;HMOX1;E2F5;JUNB;YKT6;LYN;STARD3;KLHDC3;TAP1;SLC6A12;FOS;NFKBIA;NR4A1;POLG2;CCNE1;DLG4;CDK2;TYRO3;FOSB
Wnt-beta Catenin Signaling	10/42	0.0200688	0.0557467	2.37581	9.28605	JAG2;HDAC5;FRAT1;NOTCH1;WNT5B;NOTCH4;MYC;TCF7;CSNK1E;WNT1
Complement	33/200	0.0247148	0.061787	1.50574	5.57176	C1QA;ITGAM;NOTCH4;SERPINE1;PLAT;PIK3CG;CASP7;GNGT2;GNG2;CASP3;CCL5;ME1;OLR1;CTSH;CD36;JAK2;LYN;RHOG;PLAUR;PLA2G4A;PRSS36;CP;DUSP6;ATOX1;PSMB9;EHD1;LCK;IRF2;IRF7;LCP2;ANG;CDK5R1;HSPA1A
Glycolysis	33/200	0.0247148	0.061787	1.50574	5.57176	B4GALT1;CHPF;CITED2;STC1;PLOD2;GLRX;CENPA;NT5E;CASP6;MXI1;ME1;PPFIA4;ANKZF1;IL13RA1;CYB5A;IDH1;B3GALT6;MERTK;SOD1;ISG20;TPST1;EFNA3;GCLC;PKM;NASP;ADORA2B;DDIT4;SDC1;CHST1;ANG;KIF20A;TGFBI;PPIA
IL-2/STAT5 Signaling	32/199	0.0366959	0.0873713	1.45947	4.82369	IFITM3;PTGER2;RGS16;ENO3;IL1RL1;NT5E;CCND3;PNP;SYNGR2;MYC;CASP3;NFKBIZ;SPP1;MAP3K8;ITGAV;TNFRSF4;PHLDA1;IL10;IFNGR1;IL10RA;LIF;TIAM1;CXCL10;CDCP1;MYO1C;CCNE1;SNX14;MAPKAPK2;ETFBKMT;ITGA6;LTB;EEF1AKMT1
DNA Repair	25/150	0.0412952	0.0938528	1.52234	4.85172	GTF2A2;GTF3C5;MPG;RNMT;CETN2;GMPR2;AK1;ADCY6;POLD4;PNP;MPC2;PDE4B;POLR2E;NELFCD;POLR2J;DUT;POLR3GL;UPF3B;RPA2;NUDT21;ERCC1;IMPDH2;CMPK2;HCLS1;GSDME
Angiogenesis	8/36	0.0516343	0.112248	2.17079	6.43328	JAG2;SPP1;STC1;LPL;PDGFA;OLR1;ITGAV;S100A4
G2-M Checkpoint	31/200	0.0595384	0.119077	1.39636	3.93933	H2AX;DTYMK;CDKN1B;HMGB3;CENPA;LMNB1;CKS1B;CDC20;PURA;CCNB2;RPS6KA5;PTTG1;MYC;TRA2B;NSD2;NUSAP1;E2F2;HMGN2;TLE3;H2AZ2;CDKN2C;PLK1;RPA2;FANCC;KIF22;FOXN3;NASP;BCL3;CKS2;KIF2C;MCM6
Xenobiotic Metabolism	31/200	0.0595384	0.119077	1.39636	3.93933	ABCD2;RETSAT;PROS1;SERPINE1;CSAD;NDRG2;PTS;RAP1GAP;NFS1;SERTAD1;CASP6;ATOH8;HMOX1;CD36;ABCC3;CYB5A;IGFBP4;SMOX;IDH1;SLC6A12;PGD;AP4B1;TNFRSF1A;TPST1;GCLC;NMT1;FAS;FBP1;LPIN2;BCAR1;EPHA2
Adipogenesis	30/200	0.088067	0.16936	1.34271	3.26233	SCARB1;COX7B;PHLDB1;COL15A1;CD151;RETSAT;LPL;UQCR11;UQCR10;ADCY6;LIPE;UCP2;ME1;CD36;ACADM;SLC19A1;HIBCH;BCKDHA;CDKN2C;IFNGR1;IDH3G;IDH1;LIFR;SOD1;COQ3;BCL6;CCNG2;NMT1;PDCD4;CD302
UV Response Dn	22/144	0.111576	0.206622	1.37105	3.00679	PDGFRB;PIAS3;CDKN1B;RBPMS;ANXA2;CITED2;CAV1;SERPINE1;MAGI2;GCNT1;PIK3R3;SMAD7;GJA1;DAB2;ATXN1;DBP;PRKAR2B;ADORA2B;MYC;ID1;RASA2;SPOP
Androgen Response	16/100	0.117	0.208928	1.44759	3.10592	TNFAIP8;B4GALT1;HPGD;LIFR;PA2G4;MERTK;ELL2;MYL12A;ELK4;HERC3;CCND3;PMEPA1;ITGAV;SGK1;FADS1;FKBP5
Apical Junction	29/200	0.126132	0.21022	1.28973	2.67029	B4GALT1;SHC1;AMIGO1;CTNND1;PIK3R3;DMP1;LAMC2;ACTB;ICAM1;TIAL1;CNN2;RRAS;MDK;CD276;YWHAH;VASP;PBX2;RHOF;BAIAP2;MAPK11;ADAM15;ARPC2;ZYX;FSCN1;EVL;TGFBI;NECTIN3;NECTIN2;NECTIN1
KRAS Signaling Up	29/200	0.126132	0.21022	1.28973	2.67029	RGS16;PLAT;GLRX;IKZF1;PTGS2;HDAC9;SPP1;KCNN4;SCN1B;CBR4;CBX8;MMD;IL10RA;LIF;PLAUR;KLF4;NR0B2;DUSP6;PSMB8;CXCL10;MYCN;MAFB;IL1B;TNNT2;TLR8;TRIB1;SDCCAG8;ENG;BIRC3
Bile Acid Metabolism	17/112	0.153791	0.245333	1.35971	2.54559	PECR;ABCD2;RETSAT;IDH1;ACSL5;HSD17B11;NR0B2;SOD1;FADS2;LIPE;ATXN1;LCK;FDXR;HAO1;GCLM;ABCD1;FADS1
PI3K/AKT/mTOR Signaling	16/105	0.158908	0.245333	1.36587	2.51243	MAP2K3;CDKN1A;CDKN1B;PRKAG1;SLA;PIK3R3;DAPP1;ADCY2;IRAK4;TNFRSF1A;TIAM1;GRK2;LCK;RPS6KA1;CDK2;MYD88
Notch Signaling	6/32	0.16192	0.245333	1.75202	3.18982	LFNG;TCF7L2;NOTCH1;HES1;ST3GAL6;SKP1
mTORC1 Signaling	28/200	0.174919	0.257234	1.23741	2.15734	CDKN1A;BTG2;PIK3R3;STC1;SLA;DAPP1;PLOD2;GLRX;CFP;CORO1A;FADS2;PNP;FDXR;ME1;YKT6;FADS1;MAP2K3;STARD4;IDH1;PLK1;CACYBP;SYTL2;GCLC;DDIT4;NMT1;POLR3G;NUPR1;PPIA
Fatty Acid Metabolism	22/158	0.216779	0.309685	1.22894	1.87889	ACADVL;RETSAT;HPGD;IDH3G;IDH1;NCAPH2;ACSL5;HSD17B11;ENO3;PRDX6;PTS;HMGCL;AUH;NTHL1;PSME1;ME1;ACADM;CD36;GLUL;HIBCH;S100A10;YWHAH
Mitotic Spindle	27/199	0.226814	0.31502	1.1927	1.76951	PXN;ARHGAP4;LMNB1;CCNB2;CYTH2;BCL2L11;NUSAP1;ARFIP2;STK38L;CEP72;KIF3C;SYNPO;GSN;PLK1;ARAP3;RHOF;KIF22;ARHGAP27;SEPTIN9;SSH2;TIAM1;CLIP2;RASA2;FSCN1;KIF2C;ARHGEF2;BCAR1
Myogenesis	26/200	0.305611	0.391809	1.1347	1.34512	MYOM1;HDAC5;VIPR1;CDKN1A;COL15A1;NOTCH1;ITGB5;AK1;LSP1;ENO3;FGF2;SYNGR2;BAG1;CD36;MYOZ1;PPFIA4;PDLIM7;MEF2A;MEF2C;GSN;DMPK;PTP4A3;MYO1C;TNNT2;FKBP1B;KIFC3
Epithelial Mesenchymal Transition	26/200	0.305611	0.391809	1.1347	1.34512	OXTR;ITGB5;SERPINE1;TNC;PLOD3;PLOD2;LAMC2;AREG;FGF2;GJA1;NT5E;SPP1;PMEPA1;ITGAV;PDGFRB;IGFBP4;PLAUR;VEGFC;EMP3;DAB2;COL5A3;SDC1;FAS;TGFBI;ITGA5;VIM
Oxidative Phosphorylation	26/200	0.305611	0.391809	1.1347	1.34512	COX7B;ACADVL;RETSAT;NDUFB4;NDUFB2;NDUFB1;UQCR11;UQCR10;COX7C;UQCRH;CASP7;ACADM;SLC25A20;ATP5MG;ATP5MF;BCKDHA;CYB5A;NDUFA7;NDUFA4;IDH3G;IDH1;COX6C;ATP5F1E;COX7A2L;BDH2;ISCU
Hedgehog Signaling	5/36	0.411192	0.51399	1.22366	1.08746	TLE3;TLE1;DPYSL2;GLI1;CDK5R1
Estrogen Response Early	24/200	0.471259	0.561022	1.03449	0.7783	KCNK5;KLF10;SCARB1;EGR3;B4GALT1;TGIF2;IGFBP4;ENDOD1;PLAAT3;HR;FOS;KLF4;AREG;TSKU;THSD4;TIAM1;GJA1;OLFML3;MYC;BAG1;SH3BP5;HES1;JAK2;FKBP5
heme Metabolism	24/200	0.471259	0.561022	1.03449	0.7783	MAP2K3;BTG2;SMOX;ENDOD1;ELL2;RAP1GAP;CCDC28A;RCL1;PRDX2;CCND3;GCLC;TFDP2;UCP2;MXI1;ACP5;E2F2;HDGF;CIR1;YPEL5;GCLM;ERMAP;LPIN2;KDM7A;PICALM
KRAS Signaling Dn	23/200	0.559602	0.639898	0.985306	0.572	BTG2;EDN1;RSAD2;GTF3C5;MX1;HTR1B;PTPRJ;MEFV;IFI44L;LFNG;NR4A2;HSD11B2;MFSD6;CD207;MSH5;YPEL1;TNNI3;COQ8A;PDCD1;SYNPO;SGK1;SKIL;PDK2
Unfolded Protein Response	13/113	0.56311	0.639898	0.985801	0.566125	H2AX;IMP3;SHC1;FKBP14;WIPI1;IFIT1;LSM4;CKS1B;RPS14;EXOSC5;DDIT4;CCL2;PAIP1
Cholesterol Homeostasis	8/74	0.643092	0.714546	0.918957	0.40569	FADS2;STARD4;PMVK;PLAUR;LPL;S100A11;PNRC1;CXCL16
Apical Surface	4/44	0.769956	0.836909	0.757954	0.198145	LYN;B4GALT1;CRYBG1;PLAUR
Coagulation	13/138	0.829056	0.881974	0.787518	0.147634	C1QA;GSN;PEF1;PROS1;SERPINE1;PLAT;DUSP6;KLF7;CTSH;OLR1;ANG;ISCU;SH2B2
Pancreas Beta Cells	3/40	0.860387	0.896237	0.614397	0.0923887	MAFB;VDR;PAX6
Spermatogenesis	9/135	0.980786	0.997163	0.539915	0.010475	TLE4;CCNB2;PHKG2;KIF2C;TNNI3;IL13RA2;ACRBP;NCAPH;PCSK4
Protein Secretion	4/96	0.997163	0.997163	0.328573	0.000933632	STX16;CAV2;YKT6;SOD1

[truncated: 6 more sheets: MSNP vs Control_pos_KEGG_2019_M, MSNP vs Control_neg_KEGG_2019_M, HMSNP vs Control_pos_MSigDB_Hal, HMSNP vs Control_neg_MSigDB_Hal, HMSNP vs Control_pos_KEGG_2019_, HMSNP vs Control_neg_KEGG_2019_]
