# Supplementary material for: Modulation of Cell Signaling Pathways in Silica Nanoparticle-Saturated Macrophages
Source: Pharmaceutics. 2026 Mar 11;18(3):344. doi: 10.3390/pharmaceutics18030344 (PMC13030532; doi:10.3390/pharmaceutics18030344)
Supplement: Supplementary file 1 [file pharmaceutics-18-00344-s001.zip › Supplementary document S3.xlsx]

## Sheet: yellow_KEGG_2019_Mouse
Term	Overlap	P.value	Adjusted.P.value	Odds.Ratio	Combined.Score	Genes
PPAR signaling pathway	4/85	3.62275e-05	0.00304311	24.537	250.908	SCD2;LPL;CD36;SORBS1
Cholesterol metabolism	2/49	0.00520926	0.218789	20.1712	106.047	LPL;CD36
Glycerolipid metabolism	2/61	0.00797209	0.223219	16.0589	77.5936	DGKG;LPL
ECM-receptor interaction	2/83	0.014379	0.27539	11.6843	49.5647	ITGA6;CD36
Hematopoietic cell lineage	2/94	0.0181901	0.27539	10.2816	41.197	ITGA6;CD36
Phosphatidylinositol signaling system	2/98	0.0196707	0.27539	9.85119	38.7016	DGKG;ITPR3
Parathyroid hormone synthesis, secretion and action	2/107	0.02318	0.27816	9.00272	33.8904	MEF2C;ITPR3
AMPK signaling pathway	2/126	0.0313567	0.319236	7.61598	26.369	SCD2;CD36
Apelin signaling pathway	2/138	0.037024	0.319236	6.93978	22.8748	MEF2C;ITPR3
Vascular smooth muscle contraction	2/140	0.0380043	0.319236	6.83851	22.3623	CALCRL;ITPR3
Oxytocin signaling pathway	2/154	0.0451399	0.344704	6.20426	19.2207	MEF2C;ITPR3
cGMP-PKG signaling pathway	2/172	0.054976	0.366262	5.5423	16.0774	MEF2C;ITPR3
Alzheimer disease	2/175	0.0566834	0.366262	5.44536	15.6297	LPL;ITPR3
Biosynthesis of unsaturated fatty acids	1/32	0.0681021	0.37228	14.9475	40.1601	SCD2
Fat digestion and absorption	1/40	0.0844064	0.37228	11.8766	29.3602	CD36
Ferroptosis	1/40	0.0844064	0.37228	11.8766	29.3602	SLC39A14
ABC transporters	1/48	0.100432	0.37228	9.85106	22.6405	ABCD2
Malaria	1/49	0.102416	0.37228	9.64535	21.979	CD36
Notch signaling pathway	1/49	0.102416	0.37228	9.64535	21.979	NCOR2
Long-term depression	1/61	0.12589	0.37228	7.71163	15.9811	ITPR3
Long-term potentiation	1/67	0.137402	0.37228	7.00846	13.9107	ITPR3
Cortisol synthesis and secretion	1/69	0.141206	0.37228	6.80164	13.3145	ITPR3
Adipocytokine signaling pathway	1/71	0.144994	0.37228	6.60664	12.7579	CD36
Adherens junction	1/72	0.146881	0.37228	6.51327	12.4933	SORBS1
Arrhythmogenic right ventricular cardiomyopathy (ARVC)	1/72	0.146881	0.37228	6.51327	12.4933	ITGA6
Thyroid hormone synthesis	1/73	0.148765	0.37228	6.42248	12.2373	ITPR3
Gastric acid secretion	1/74	0.150644	0.37228	6.33418	11.9895	ITPR3
Renin secretion	1/76	0.154391	0.37228	6.16465	11.5172	ITPR3
Salivary secretion	1/78	0.158122	0.37228	6.00393	11.0736	ITPR3
Peroxisome	1/84	0.169219	0.37228	5.56823	9.89231	ABCD2
Hypertrophic cardiomyopathy (HCM)	1/86	0.172885	0.37228	5.43666	9.54203	ITGA6
Insulin secretion	1/86	0.172885	0.37228	5.43666	9.54203	ITPR3
Gap junction	1/86	0.172885	0.37228	5.43666	9.54203	ITPR3
Fc gamma R-mediated phagocytosis	1/87	0.174713	0.37228	5.37317	9.3741	MYO10
Taste transduction	1/88	0.176536	0.37228	5.31115	9.21074	ITPR3
Dilated cardiomyopathy (DCM)	1/90	0.180172	0.37228	5.19127	8.89703	ITGA6
GnRH signaling pathway	1/90	0.180172	0.37228	5.19127	8.89703	ITPR3
Small cell lung cancer	1/92	0.183791	0.37228	5.07667	8.59964	ITGA6
Glycerophospholipid metabolism	1/97	0.192772	0.37228	4.81105	7.92016	DGKG
Toll-like receptor signaling pathway	1/99	0.196338	0.37228	4.71239	7.67139	TLR8
Choline metabolism in cancer	1/99	0.196338	0.37228	4.71239	7.67139	DGKG
Circadian entrainment	1/99	0.196338	0.37228	4.71239	7.67139	ITPR3
Aldosterone synthesis and secretion	1/102	0.201657	0.37228	4.57172	7.3202	ITPR3
Glucagon signaling pathway	1/102	0.201657	0.37228	4.57172	7.3202	ITPR3
Pancreatic secretion	1/105	0.206941	0.37228	4.43918	6.99313	ITPR3
Toxoplasmosis	1/108	0.212192	0.37228	4.31406	6.68794	ITGA6
Insulin resistance	1/110	0.215673	0.37228	4.23448	6.49565	CD36
C-type lectin receptor signaling pathway	1/112	0.219139	0.37228	4.15776	6.31168	ITPR3
Cholinergic synapse	1/113	0.220867	0.37228	4.12043	6.22265	ITPR3
Glutamatergic synapse	1/114	0.222591	0.37228	4.08376	6.13553	ITPR3
Oocyte meiosis	1/116	0.226027	0.37228	4.01234	5.96674	ITPR3
Platelet activation	1/125	0.241309	0.385819	3.71943	5.28783	ITPR3
Inflammatory mediator regulation of TRP channels	1/127	0.244664	0.385819	3.66002	5.15283	ITPR3
Serotonergic synapse	1/132	0.25299	0.385819	3.51944	4.83714	ITPR3
Estrogen signaling pathway	1/134	0.256295	0.385819	3.46617	4.71893	ITPR3
Dopaminergic synapse	1/135	0.257942	0.385819	3.44012	4.66144	ITPR3
Insulin signaling pathway	1/139	0.264495	0.385819	3.33974	4.44162	SORBS1
Apoptosis	1/141	0.267751	0.385819	3.29169	4.33746	ITPR3
Fluid shear stress and atherosclerosis	1/143	0.270992	0.385819	3.245	4.23689	MEF2C
Phospholipase D signaling pathway	1/149	0.280632	0.38864	3.11251	3.9551	DGKG
Retrograde endocannabinoid signaling	1/150	0.282226	0.38864	3.09146	3.91084	ITPR3
Cushing syndrome	1/159	0.296422	0.401604	2.91404	3.54339	ITPR3
Cell adhesion molecules (CAMs)	1/170	0.3134	0.417867	2.72286	3.15926	ITGA6
Phagosome	1/180	0.328487	0.42752	2.56944	2.86045	CD36
Transcriptional misregulation in cancer	1/183	0.33295	0.42752	2.52671	2.77878	MEF2C
Cellular senescence	1/185	0.335909	0.42752	2.49899	2.72619	ITPR3
Calcium signaling pathway	1/189	0.341788	0.42851	2.44532	2.62521	ITPR3
Alcoholism	1/199	0.356265	0.431596	2.32065	2.3951	HDAC9
Focal adhesion	1/199	0.356265	0.431596	2.32065	2.3951	ITGA6
Proteoglycans in cancer	1/203	0.361968	0.431596	2.27423	2.31108	ITPR3
NOD-like receptor signaling pathway	1/205	0.364801	0.431596	2.25171	2.27063	ITPR3
Kaposi sarcoma-associated herpesvirus infection	1/216	0.380164	0.439036	2.13532	2.06517	ITPR3
Regulation of actin cytoskeleton	1/217	0.381543	0.439036	2.12532	2.04782	ITGA6
Viral carcinogenesis	1/229	0.397853	0.445596	2.01224	1.85463	HDAC9
Epstein-Barr virus infection	1/229	0.397853	0.445596	2.01224	1.85463	NCOR2
Human immunodeficiency virus 1 infection	1/238	0.409809	0.452947	1.93494	1.72609	ITPR3
Human cytomegalovirus infection	1/255	0.431764	0.471015	1.80388	1.51504	ITPR3
Endocytosis	1/269	0.449242	0.4838	1.70843	1.36708	DAB2
Cytokine-cytokine receptor interaction	1/292	0.476823	0.503115	1.57157	1.16392	IL1RL1
MAPK signaling pathway	1/294	0.479157	0.503115	1.56068	1.14823	MEF2C
Neuroactive ligand-receptor interaction	1/348	0.538455	0.557343	1.31419	0.813549	CALCRL
PI3K-Akt signaling pathway	1/357	0.547675	0.557343	1.28038	0.770881	ITGA6
Human papillomavirus infection	1/360	0.550708	0.557343	1.26948	0.757311	ITGA6
Pathways in cancer	1/535	0.697093	0.697093	0.845832	0.305208	ITGA6

## Sheet: yellow_MSigDB_Hallmark_2020
Term	Overlap	P.value	Adjusted.P.value	Odds.Ratio	Combined.Score	Genes
Adipogenesis	3/200	0.00965446	0.0722251	7.33899	34.0554	LPL;CD36;SORBS1
Myogenesis	3/200	0.00965446	0.0722251	7.33899	34.0554	MEF2C;CD36;SORBS1
Inflammatory Response	3/200	0.00965446	0.0722251	7.33899	34.0554	CALCRL;PCDH7;KCNA3
Cholesterol Homeostasis	2/74	0.011556	0.0722251	13.1508	58.6598	NIBAN1;LPL
IL-2/STAT5 Signaling	2/199	0.0709861	0.211915	4.77617	12.6343	IL1RL1;ITGA6
Complement	2/200	0.0716056	0.211915	4.7518	12.5285	DGKG;CD36
Xenobiotic Metabolism	2/200	0.0716056	0.211915	4.7518	12.5285	ABCD2;CD36
KRAS Signaling Up	2/200	0.0716056	0.211915	4.7518	12.5285	TLR8;HDAC9
Angiogenesis	1/36	0.0762894	0.211915	13.2365	34.0606	LPL
Wnt-beta Catenin Signaling	1/42	0.0884388	0.221097	11.2961	27.398	NCOR2
TGF-beta Signaling	1/54	0.112271	0.255161	8.73322	19.0982	NCOR2
IL-6/JAK/STAT3 Signaling	1/87	0.174713	0.341973	5.37317	9.3741	CD36
Interferon Alpha Response	1/97	0.192772	0.341973	4.81105	7.92016	PARP14
Androgen Response	1/100	0.198114	0.341973	4.66455	7.55149	ELL2
Pperoxisome	1/104	0.205184	0.341973	4.4825	7.09961	ABCD2
Bile Acid Metabolism	1/112	0.219139	0.342405	4.15776	6.31168	ABCD2
UV Response Dn	1/144	0.272607	0.357695	3.22215	4.1879	DAB2
Fatty Acid Metabolism	1/158	0.294858	0.357695	2.93275	3.58165	CD36
Estrogen Response Early	1/200	0.357695	0.357695	2.30887	2.37369	NCOR2
Estrogen Response Late	1/200	0.357695	0.357695	2.30887	2.37369	NCOR2
Interferon Gamma Response	1/200	0.357695	0.357695	2.30887	2.37369	PARP14
mTORC1 Signaling	1/200	0.357695	0.357695	2.30887	2.37369	NIBAN1
Epithelial Mesenchymal Transition	1/200	0.357695	0.357695	2.30887	2.37369	DAB2
heme Metabolism	1/200	0.357695	0.357695	2.30887	2.37369	ELL2
Allograft Rejection	1/200	0.357695	0.357695	2.30887	2.37369	HDAC9

## Sheet: turquoise_KEGG_2019_Mouse
Term	Overlap	P.value	Adjusted.P.value	Odds.Ratio	Combined.Score	Genes
Lysosome	21/124	1.32214e-12	3.25247e-10	8.80142	240.735	CD164;GAA;SLC11A2;CTNS;TCIRG1;MCOLN1;GNS;LITAF;IGF2R;GGA2;NAGLU;NPC1;HYAL1;PSAP;ATP6V0D1;ATP6V0D2;CTSD;ATP6V0C;GLA;ATP6V0A1;CTSB
Synaptic vesicle cycle	13/77	2.70844e-08	3.33138e-06	8.63281	150.421	UNC13B;ATP6V1A;CACNA1B;CACNA1A;TCIRG1;SLC6A9;STX3;ATP6V0D1;ATP6V0C;ATP6V0D2;ATP6V1D;ATP6V1C1;ATP6V0A1
Collecting duct acid secretion	8/27	1.33537e-07	1.095e-05	17.7424	280.843	ATP6V1A;TCIRG1;ATP6V0D1;ATP6V1D;ATP6V0C;ATP6V0D2;ATP6V1C1;ATP6V0A1
Rheumatoid arthritis	12/84	6.15499e-07	3.78532e-05	7.065	101.035	ATP6V1A;JUN;CSF1;CCL3;CD28;TCIRG1;ATP6V0D1;ATP6V0C;ATP6V0D2;ATP6V1D;ATP6V1C1;ATP6V0A1
mTOR signaling pathway	14/154	1.73671e-05	0.00085446	4.24267	46.5036	ATP6V1A;FZD5;FZD7;TSC1;FLCN;CLIP1;RRAGC;RPS6KA2;SESN2;RRAGD;FNIP1;ATP6V1D;FNIP2;ATP6V1C1
NF-kappa B signaling pathway	10/102	0.00014683	0.00602002	4.5829	40.4498	GADD45B;SYK;PLAU;CCL4;BLNK;CFLAR;TICAM1;CARD14;CXCL2;BCL2L1
Salmonella infection	8/78	0.000493848	0.0173552	4.80321	36.5682	JUN;NOS2;CCL4;CCL3;PLEKHM2;FLNC;RAB7B;CXCL2
Amino sugar and nucleotide sugar metabolism	6/49	0.000979921	0.0301326	5.84726	40.5101	HK3;GNPDA1;AMDHD2;UAP1L1;GFPT1;RENBP
Phagosome	12/180	0.00118839	0.0324827	3.01292	20.2925	ATP6V1A;EEA1;TUBB2A;ITGB3;TCIRG1;ATP6V0D1;RAB7B;ATP6V0D2;ATP6V1D;ATP6V0C;ATP6V1C1;ATP6V0A1
Glycosaminoglycan degradation	4/21	0.00132196	0.0325203	9.83096	65.1659	NAGLU;HYAL1;HPSE;GNS
Tuberculosis	11/178	0.0033852	0.0756417	2.77248	15.7708	EEA1;SYK;NOS2;ITGAX;TCIRG1;CLEC4E;ATP6V0D1;ATP6V0D2;CTSD;ATP6V0C;ATP6V0A1
Autophagy	9/130	0.00368984	0.0756417	3.12461	17.5046	ERN1;RRAGC;RRAGD;TSC1;CFLAR;RAB7B;CTSD;BCL2L1;CTSB
Oxidative phosphorylation	9/134	0.00450502	0.0852488	3.024	16.3374	ATP6V1A;TCIRG1;ATP6V0D1;COX6A2;ATP6V0D2;ATP6V1D;ATP6V0C;ATP6V1C1;ATP6V0A1
Circadian rhythm	4/30	0.0051227	0.0900131	6.42497	33.8858	BHLHE40;BHLHE41;CRY1;CLOCK
Apoptosis	9/141	0.00626205	0.102698	2.8626	14.5227	ERN1;JUN;GADD45B;DDIT3;CFLAR;CTSD;ATF4;BCL2L1;CTSB
Glycosaminoglycan biosynthesis	5/53	0.00804159	0.123639	4.35466	21.0031	EXT1;NDST1;GLCE;XYLT1;ST3GAL1
Phospholipase D signaling pathway	9/149	0.00886876	0.128336	2.69791	12.7482	ADCY9;SYK;KITL;TSC1;GAB2;RAPGEF3;DGKH;PIK3R5;AGPAT4
NOD-like receptor signaling pathway	11/205	0.0095432	0.130424	2.38329	11.0869	PANX1;JUN;RNASEL;IFI207;OAS3;NAMPT;ERBIN;TICAM1;CXCL2;CTSB;BCL2L1
Osteoclast differentiation	8/128	0.0109311	0.141529	2.79467	12.6211	JUN;CSF1;SYK;ITGB3;BLNK;GAB2;PIRB;LILRB4A
Human papillomavirus infection	16/360	0.0117836	0.144939	1.96116	8.70958	ATP6V1A;FZD5;VWF;FZD7;ITGB3;TSC1;TCIRG1;TICAM1;PARD6B;CTNNB1;ATP6V0D1;ATP6V0D2;ATP6V0C;ATP6V1D;ATP6V1C1;ATP6V0A1
Ferroptosis	4/40	0.014213	0.166495	4.63788	19.7277	NCOA4;SLC11A2;SLC40A1;SLC7A11
Mitophagy	5/63	0.016288	0.18213	3.60201	14.8306	JUN;RAB7B;OPTN;ATF4;BCL2L1
Mineral absorption	4/44	0.0196235	0.209886	4.17323	16.4051	SLC11A2;SLC40A1;SLC30A1;ATP2B1
Glycolysis / Gluconeogenesis	5/67	0.0207495	0.212682	3.36893	13.0554	HK3;ACSS2;ENO2;ADH7;PCK2
MAPK signaling pathway	13/294	0.0226608	0.222982	1.94427	7.36319	DUSP4;JUN;GADD45B;CSF1;VEGFB;CACNA1B;CACNA1A;MAPK8IP1;KITL;RPS6KA2;DDIT3;FLNC;ATF4
Hematopoietic cell lineage	6/94	0.0236694	0.223949	2.85059	10.6714	CSF1;KITL;ITGB3;ANPEP;IL7R;CD33
B cell receptor signaling pathway	5/72	0.0273572	0.234457	3.11671	11.2164	VAV3;JUN;SYK;BLNK;PIRB
Mucin type O-glycan biosynthesis	3/28	0.0274857	0.234457	5.00103	17.9741	GALNT6;ST3GAL1;B4GALT5
Cholesterol metabolism	4/49	0.0279634	0.234457	3.70859	13.2651	NCEH1;NPC1;SOAT1;SOAT2
Platelet activation	7/125	0.0285923	0.234457	2.48168	8.82143	PTGIR;ADCY9;SYK;VWF;ITGB3;TLN1;PIK3R5
Galactose metabolism	3/32	0.038858	0.308357	4.31034	13.9993	HK3;GAA;GLA
PI3K-Akt signaling pathway	14/357	0.0442812	0.340412	1.71357	5.34154	SYK;CSF1;VWF;ITGB3;VEGFB;OSM;TSC1;PIK3R5;KITL;GNG4;IL7R;ATF4;PCK2;BCL2L1
TNF signaling pathway	6/110	0.0457778	0.341252	2.41005	7.43249	JUN;CSF1;CFLAR;TNFRSF1B;CXCL2;ATF4
Fructose and mannose metabolism	3/35	0.0487181	0.349254	3.90565	11.8017	HK3;PFKFB3;SORD
Cholinergic synapse	6/113	0.050991	0.349254	2.34212	6.97039	ADCY9;GNG4;CACNA1B;CACNA1A;ATF4;PIK3R5
Primary immunodeficiency	3/36	0.0522508	0.349254	3.7871	11.1784	BLNK;IL7R;ADA
Glycerolipid metabolism	4/61	0.0554588	0.349254	2.92603	8.46242	GPAT3;GLA;DGKH;AGPAT4
Alanine, aspartate and glutamate metabolism	3/37	0.0559036	0.349254	3.67553	10.6007	GPT2;GFPT1;ASNS
Thyroid cancer	3/37	0.0559036	0.349254	3.67553	10.6007	GADD45B;NCOA4;CTNNB1
Complement and coagulation cascades	5/88	0.0567893	0.349254	2.51383	7.2107	F7;VWF;F10;PLAU;ITGAX
Selenocompound metabolism	2/17	0.0596199	0.349395	5.54769	15.6432	CTH;SCLY
Rap1 signaling pathway	9/209	0.0598466	0.349395	1.88269	5.30161	PARD6B;ADCY9;CSF1;KITL;ITGB3;VEGFB;CTNNB1;TLN1;RAPGEF3
Basal cell carcinoma	4/63	0.0610731	0.349395	2.82655	7.90215	FZD5;GADD45B;FZD7;CTNNB1
Arginine biosynthesis	2/19	0.0727089	0.388834	4.89452	12.83	NOS2;GPT2
One carbon pool by folate	2/19	0.0727089	0.388834	4.89452	12.83	MTHFD2;ALDH1L2
Steroid biosynthesis	2/19	0.0727089	0.388834	4.89452	12.83	SOAT1;SOAT2
Glycerophospholipid metabolism	5/97	0.0790777	0.405898	2.26686	5.75177	PCYT1A;PLA2G2E;GPAT3;DGKH;AGPAT4
Calcium signaling pathway	8/189	0.0791997	0.405898	1.847	4.68359	ADCY9;P2RX4;NOS2;PTAFR;CACNA1B;CACNA1A;CXCR4;ATP2B1
Toll-like receptor signaling pathway	5/99	0.0845843	0.408286	2.2184	5.47947	JUN;TOLLIP;CCL4;CCL3;TICAM1
Cytokine-cytokine receptor interaction	11/292	0.0859519	0.408286	1.638	4.0196	IL1RN;CSF1;TNFSF12;CCL4;OSM;CCL3;CXCR4;IL7R;TNFRSF1B;CXCL2;IL12RB2
p53 signaling pathway	4/71	0.0863734	0.408286	2.48803	6.09338	CD82;GADD45B;SESN2;BCL2L1
Melanogenesis	5/100	0.0874115	0.408286	2.19494	5.34935	ADCY9;FZD5;KITL;FZD7;CTNNB1
Glycosphingolipid biosynthesis	3/45	0.0892	0.408286	2.97421	7.18828	ST3GAL1;GLA;ST6GALNAC4
Relaxin signaling pathway	6/131	0.0896237	0.408286	2.00299	4.83149	JUN;ADCY9;NOS2;GNG4;VEGFB;ATF4
Chemokine signaling pathway	8/197	0.0949667	0.422526	1.76809	4.16248	VAV3;ADCY9;GNG4;CCL4;CCL3;CXCR4;CXCL2;PIK3R5
Chagas disease (American trypanosomiasis)	5/103	0.0961847	0.422526	2.12742	4.98132	JUN;NOS2;CCL3;CFLAR;TICAM1
Focal adhesion	8/199	0.0991693	0.427994	1.74939	4.04272	VAV3;JUN;VWF;ITGB3;VEGFB;CTNNB1;FLNC;TLN1
Sphingolipid metabolism	3/48	0.103398	0.431116	2.7755	6.29808	SGPL1;CERK;GLA
Type II diabetes mellitus	3/48	0.103398	0.431116	2.7755	6.29808	HK3;CACNA1B;CACNA1A
Histidine metabolism	2/24	0.108792	0.446046	3.78116	8.38782	HAL;CNDP2
Neomycin, kanamycin and gentamicin biosynthesis	1/5	0.112343	0.449648	10.3856	22.705	HK3
Cysteine and methionine metabolism	3/50	0.113326	0.449648	2.65712	5.78584	TST;CTH;DNMT3A
Insulin resistance	5/110	0.118302	0.461942	1.98488	4.23674	PTPN1;RPS6KA2;GFPT1;TRIB3;PCK2
Amyotrophic lateral sclerosis (ALS)	3/52	0.1236	0.470467	2.5484	5.32797	ALS2;TNFRSF1B;BCL2L1
Folate biosynthesis	2/26	0.12431	0.470467	3.46571	7.22591	GCH1;MOCOS
Phosphonate and phosphinate metabolism	1/6	0.133253	0.489964	8.30809	16.745	PCYT1A
Axon guidance	7/180	0.133641	0.489964	1.68791	3.39709	NRP1;PARD6B;UNC5B;PLXNA2;PLXNA1;CXCR4;PLXNC1
Leukocyte transendothelial migration	5/115	0.135437	0.489964	1.89417	3.78691	VAV3;CLDN11;CXCR4;CTNNB1;RAPGEF3
Kaposi sarcoma-associated herpesvirus infection	8/216	0.13898	0.494209	1.605	3.16735	JUN;CD200R1;SYK;GNG4;CTNNB1;TICAM1;CXCL2;PIK3R5
PPAR signaling pathway	4/85	0.140629	0.494209	2.05652	4.03414	FABP4;FABP5;PLIN2;PCK2
Human cytomegalovirus infection	9/255	0.14949	0.51795	1.527	2.90211	ADCY9;GNG4;ITGB3;CCL4;CCL3;CXCR4;CTNNB1;TSC1;ATF4
GABAergic synapse	4/90	0.162646	0.555706	1.93646	3.51696	ADCY9;GNG4;CACNA1B;CACNA1A
Morphine addiction	4/92	0.171783	0.569437	1.89225	3.33324	ADCY9;GNG4;CACNA1B;CACNA1A
Cushing syndrome	6/159	0.173378	0.569437	1.63407	2.86336	ADCY9;NCEH1;FZD5;FZD7;CTNNB1;ATF4
Sulfur relay system	1/8	0.173609	0.569437	5.93374	10.3897	TST
Hepatitis C	6/160	0.176834	0.572385	1.62338	2.81257	CLDN11;RNASEL;OAS3;CTNNB1;CFLAR;TICAM1
Starch and sucrose metabolism	2/33	0.181968	0.581354	2.68217	4.5702	HK3;GAA
Ras signaling pathway	8/233	0.185581	0.585295	1.48243	2.4968	PLA2G2E;CSF1;KITL;GNG4;VEGFB;GAB2;RGL1;BCL2L1
Glutathione metabolism	3/64	0.19125	0.586386	2.04582	3.38413	HPGDS;ANPEP;CHAC1
Sulfur metabolism	1/9	0.193078	0.586386	5.19176	8.53867	TST
Vitamin B6 metabolism	1/9	0.193078	0.586386	5.19176	8.53867	PDXK
Pathways in cancer	16/535	0.196971	0.590912	1.28802	2.09265	JUN;FZD5;GADD45B;NOS2;FZD7;NCOA4;VEGFB;CXCR4;ADCY9;KITL;GNG4;PIM1;CTNNB1;IL7R;IL12RB2;BCL2L1
Proteoglycans in cancer	7/203	0.203567	0.600547	1.48807	2.36865	FZD5;PLAU;FZD7;ITGB3;CTNNB1;FLNC;HPSE
Choline metabolism in cancer	4/99	0.205065	0.600547	1.75219	2.77622	JUN;PCYT1A;TSC1;DGKH
Long-term potentiation	3/67	0.209423	0.606096	1.94962	3.04803	RPS6KA2;RAPGEF3;ATF4
Dopaminergic synapse	5/135	0.213437	0.609527	1.60111	2.47277	GNG4;CACNA1B;CACNA1A;CLOCK;ATF4
Fc epsilon RI signaling pathway	3/68	0.215565	0.609527	1.91953	2.9455	VAV3;SYK;GAB2
Longevity regulating pathway	4/102	0.219869	0.612908	1.69829	2.57244	ADCY9;SESN2;TSC1;ATF4
Cortisol synthesis and secretion	3/69	0.221743	0.612908	1.89035	2.8473	ADCY9;NCEH1;ATF4
Pyruvate metabolism	2/38	0.225126	0.615344	2.30905	3.44301	ACSS2;PCK2
HIF-1 signaling pathway	4/104	0.229893	0.621469	1.66415	2.44654	HK3;PFKFB3;NOS2;ENO2
Amoebiasis	4/106	0.240028	0.63492	1.63136	2.32794	SERPINB1C;NOS2;SERPINB9B;RAB7B
Glycine, serine and threonine metabolism	2/40	0.242612	0.63492	2.1873	3.09785	CTH;PSPH
Nicotine addiction	2/40	0.242612	0.63492	2.1873	3.09785	CACNA1B;CACNA1A
Transcriptional misregulation in cancer	6/183	0.263002	0.664806	1.41075	1.88419	GADD45B;PLAU;DDIT3;MLLT3;AFF1;BCL2L1
Breast cancer	5/147	0.265756	0.664806	1.46489	1.94125	JUN;FZD5;GADD45B;FZD7;CTNNB1
Chronic myeloid leukemia	3/76	0.265839	0.664806	1.70847	2.26348	GADD45B;GAB2;BCL2L1
Pertussis	3/76	0.265839	0.664806	1.70847	2.26348	JUN;NOS2;TICAM1
Intestinal immune network for IgA production	2/43	0.268928	0.664806	2.02694	2.662	CD28;CXCR4
Adrenergic signaling in cardiomyocytes	5/148	0.270246	0.664806	1.45458	1.9032	ADCY9;ATP2B1;RAPGEF3;ATF4;PIK3R5
Non-alcoholic fatty liver disease (NAFLD)	5/151	0.283813	0.691268	1.42447	1.79403	ERN1;JUN;DDIT3;COX6A2;ATF4
Endocytosis	8/269	0.301437	0.725978	1.27557	1.52966	EEA1;WASHC5;ARFGEF2;PARD6B;CXCR4;WWP1;WASHC2;IGF2R
Ether lipid metabolism	2/47	0.303967	0.725978	1.84639	2.19875	PLA2G2E;GDPD1
Cocaine addiction	2/48	0.312687	0.738882	1.80616	2.09975	JUN;ATF4
Neurotrophin signaling pathway	4/121	0.31857	0.738882	1.42111	1.62563	JUN;KIDINS220;RPS6KA2;ATF4
Hippo signaling pathway	5/159	0.320553	0.738882	1.34991	1.5358	PARD6B;FZD5;WWC1;FZD7;CTNNB1
Notch signaling pathway	2/49	0.321383	0.738882	1.76764	2.00648	APH1C;DTX4
Arginine and proline metabolism	2/50	0.330053	0.750406	1.73072	1.91851	NOS2;CNDP2
Nitrogen metabolism	1/17	0.333225	0.750406	2.59481	2.85154	CAR13
Fc gamma R-mediated phagocytosis	3/87	0.336703	0.750406	1.4839	1.6153	VAV3;SYK;GAB2
Colorectal cancer	3/88	0.343162	0.750406	1.46637	1.56835	JUN;GADD45B;CTNNB1
JAK-STAT signaling pathway	5/164	0.343798	0.750406	1.30712	1.39562	PIM1;OSM;IL7R;BCL2L1;IL12RB2
Other glycan degradation	1/18	0.348941	0.750406	2.44205	2.57112	FUCA2
GnRH signaling pathway	3/90	0.356064	0.750406	1.43251	1.47927	JUN;ADCY9;ATF4
Progesterone-mediated oocyte maturation	3/90	0.356064	0.750406	1.43251	1.47927	ADCY9;RPS6KA2;CPEB4
Tight junction	5/167	0.357803	0.750406	1.28272	1.31834	CLDN11;JUN;PARD6B;MYH14;AMOTL1
Retinol metabolism	3/91	0.362502	0.750406	1.41616	1.43701	DHRS9;ADH7;DHRS3
Small cell lung cancer	3/92	0.368931	0.750406	1.40017	1.39618	GADD45B;NOS2;BCL2L1
Cell adhesion molecules (CAMs)	5/170	0.371827	0.750406	1.2592	1.24576	CLDN11;CD274;ALCAM;SDC3;CD28
Endocrine and other factor-regulated calcium reabsorption	2/55	0.372868	0.750406	1.56704	1.54594	ADCY9;ATP2B1
Hepatocellular carcinoma	5/171	0.376502	0.750406	1.25155	1.22255	FZD5;GADD45B;FZD7;CTNNB1;BCL2L1
FoxO signaling pathway	4/132	0.377426	0.750406	1.29825	1.26499	GADD45B;PLK2;IL7R;PCK2
Serotonergic synapse	4/132	0.377426	0.750406	1.29825	1.26499	GNG4;CACNA1B;CACNA1A;RAPGEF3
cAMP signaling pathway	6/211	0.378481	0.750406	1.2163	1.18175	VAV3;JUN;ADCY9;ATP2B1;RAPGEF3;SSTR5
Regulation of lipolysis in adipocytes	2/56	0.381304	0.750406	1.53795	1.48282	ADCY9;FABP4
Estrogen signaling pathway	4/134	0.388111	0.75774	1.27814	1.20972	JUN;ADCY9;CTSD;ATF4
Endometrial cancer	2/58	0.398028	0.762971	1.48287	1.36607	GADD45B;CTNNB1
Prostate cancer	3/97	0.400871	0.762971	1.32535	1.21153	PLAU;CTNNB1;ATF4
Regulation of actin cytoskeleton	6/217	0.403699	0.762971	1.18135	1.07158	CYFIP2;VAV3;ITGB3;ITGAX;CXCR4;MYH14
Inflammatory bowel disease (IBD)	2/59	0.406311	0.762971	1.45678	1.31202	JUN;IL12RB2
Proximal tubule bicarbonate reclamation	1/22	0.408194	0.762971	1.97649	1.77097	PCK2
Apelin signaling pathway	4/138	0.409399	0.762971	1.23973	1.10716	ADCY9;NOS2;GNG4;PIK3R5
Insulin signaling pathway	4/139	0.4147	0.767038	1.23049	1.08308	HK3;PTPN1;TSC1;PCK2
Mannose type O-glycan biosynthesis	1/23	0.422146	0.770697	1.88656	1.62697	CHST10
AGE-RAGE signaling pathway in diabetic complications	3/101	0.426093	0.770697	1.271	1.08428	JUN;PIM1;VEGFB
T cell receptor signaling pathway	3/101	0.426093	0.770697	1.271	1.08428	VAV3;JUN;CD28
Aldosterone synthesis and secretion	3/102	0.432342	0.770697	1.25809	1.05496	ADCY9;ATP2B1;ATF4
Glucagon signaling pathway	3/102	0.432342	0.770697	1.25809	1.05496	SIK2;ATF4;PCK2
Measles	4/144	0.441028	0.780524	1.18623	0.971108	JUN;OAS3;CD28;BCL2L1
alpha-Linolenic acid metabolism	1/25	0.449074	0.786206	1.72917	1.38432	PLA2G2E
Pancreatic secretion	3/105	0.450936	0.786206	1.2209	0.972363	ADCY9;PLA2G2E;ATP2B1
Epstein-Barr virus infection	6/229	0.453826	0.786206	1.11708	0.882542	PSMD8;JUN;GADD45B;SYK;OAS3;BLNK
Metabolism of xenobiotics by cytochrome P450	2/66	0.462641	0.789438	1.29697	0.999714	HPGDS;ADH7
Toxoplasmosis	3/108	0.469276	0.789438	1.18584	0.89716	NOS2;PIK3R5;BCL2L1
Leishmaniasis	2/67	0.470432	0.789438	1.27696	0.962957	JUN;NOS2
Gastric cancer	4/150	0.47214	0.789438	1.13713	0.853395	FZD5;GADD45B;FZD7;CTNNB1
Retrograde endocannabinoid signaling	4/150	0.47214	0.789438	1.13713	0.853395	ADCY9;GNG4;CACNA1B;CACNA1A
Amphetamine addiction	2/68	0.478156	0.789438	1.25754	0.92784	JUN;ATF4
Renal cell carcinoma	2/68	0.478156	0.789438	1.25754	0.92784	FLCN;JUN
C-type lectin receptor signaling pathway	3/112	0.493292	0.793536	1.14208	0.807059	JUN;SYK;CLEC4E
Adipocytokine signaling pathway	2/71	0.500906	0.793536	1.20268	0.831458	TNFRSF1B;PCK2
Glutamatergic synapse	3/114	0.505096	0.793536	1.12139	0.765916	ADCY9;GNG4;CACNA1A
Adherens junction	2/72	0.508347	0.793536	1.18544	0.802058	PTPN1;CTNNB1
Arrhythmogenic right ventricular cardiomyopathy (ARVC)	2/72	0.508347	0.793536	1.18544	0.802058	ITGB3;CTNNB1
Bile secretion	2/72	0.508347	0.793536	1.18544	0.802058	ADCY9;NCEH1
Thyroid hormone signaling pathway	3/115	0.510945	0.793536	1.11132	0.746244	ITGB3;DIO2;CTNNB1
Thyroid hormone synthesis	2/73	0.515715	0.793536	1.16868	0.773904	ADCY9;ATF4
Oocyte meiosis	3/116	0.516758	0.793536	1.10143	0.727143	ADCY9;RPS6KA2;CPEB4
Human T-cell leukemia virus 1 infection	6/245	0.518965	0.793536	1.04144	0.683098	NRP1;JUN;ADCY9;TLN1;ATF4;BCL2L1
Wnt signaling pathway	4/160	0.522454	0.793536	1.06369	0.690567	JUN;FZD5;FZD7;CTNNB1
Glyoxylate and dicarboxylate metabolism	1/31	0.522573	0.793536	1.38291	0.897495	ACSS2
Propanoate metabolism	1/31	0.522573	0.793536	1.38291	0.897495	ACSS2
Pancreatic cancer	2/75	0.53023	0.795897	1.13655	0.721077	GADD45B;BCL2L1
Citrate cycle (TCA cycle)	1/32	0.533834	0.795897	1.33823	0.839968	PCK2
beta-Alanine metabolism	1/32	0.533834	0.795897	1.33823	0.839968	CNDP2
Protein processing in endoplasmic reticulum	4/163	0.537103	0.795948	1.04346	0.648578	ERN1;PPP1R15A;DDIT3;ATF4
SNARE interactions in vesicular transport	1/33	0.544829	0.802563	1.29634	0.787247	STX3
Salivary secretion	2/78	0.551441	0.807467	1.09152	0.649693	ADCY9;ATP2B1
Pentose and glucuronate interconversions	1/34	0.555566	0.808299	1.257	0.738821	SORD
Influenza A	4/168	0.561004	0.808299	1.01139	0.584609	JUN;RNASEL;OAS3;TICAM1
Sphingolipid signaling pathway	3/124	0.561866	0.808299	1.02818	0.592739	SGPL1;GAB2;CTSD
AMPK signaling pathway	3/126	0.572739	0.814752	1.01136	0.563658	PFKFB3;TSC1;PCK2
Nicotinate and nicotinamide metabolism	1/36	0.576288	0.814752	1.18505	0.653135	NAMPT
Renin-angiotensin system	1/36	0.576288	0.814752	1.18505	0.653135	ANPEP
cGMP-PKG signaling pathway	4/172	0.579634	0.8148	0.987101	0.538324	ADCY9;ATP2B1;ATF4;PIK3R5
ECM-receptor interaction	2/83	0.585271	0.818049	1.02388	0.548471	VWF;ITGB3
Gap junction	2/86	0.604646	0.835635	0.987156	0.49665	TUBB2A;ADCY9
Insulin secretion	2/86	0.604646	0.835635	0.987156	0.49665	ADCY9;ATF4
Th1 and Th2 cell differentiation	2/87	0.610951	0.835698	0.975492	0.480663	JUN;IL12RB2
Fat digestion and absorption	1/40	0.614883	0.835698	1.06328	0.517099	PLA2G2E
Tyrosine metabolism	1/40	0.614883	0.835698	1.06328	0.517099	ADH7
Arachidonic acid metabolism	2/89	0.623329	0.837066	0.952969	0.45045	HPGDS;PLA2G2E
Dilated cardiomyopathy (DCM)	2/90	0.629403	0.837066	0.942091	0.436172	ADCY9;ITGB3
Signaling pathways regulating pluripotency of stem cells	3/137	0.629451	0.837066	0.927813	0.429491	FZD5;FZD7;CTNNB1
Viral carcinogenesis	5/229	0.629501	0.837066	0.924711	0.427982	JUN;SYK;ATP6V0D1;ATP6V0D2;ATF4
IL-17 signaling pathway	2/91	0.635401	0.838205	0.931458	0.422415	JUN;CXCL2
Carbohydrate digestion and absorption	1/43	0.641509	0.838205	0.987183	0.438242	HK3
Vasopressin-regulated water reabsorption	1/43	0.641509	0.838205	0.987183	0.438242	ADCY9
Vascular smooth muscle contraction	3/140	0.643987	0.838205	0.907355	0.399307	PTGIR;ADCY9;PLA2G2E
Hedgehog signaling pathway	1/44	0.64997	0.840957	0.964176	0.415395	KIF3A
Chemical carcinogenesis	2/94	0.652938	0.840957	0.900946	0.384048	HPGDS;ADH7
Fluid shear stress and atherosclerosis	3/143	0.658115	0.84321	0.887775	0.371423	JUN;ITGB3;CTNNB1
Human immunodeficiency virus 1 infection	5/238	0.662934	0.844893	0.888578	0.365277	JUN;GNG4;CXCR4;TNFRSF1B;BCL2L1
Proteasome	1/46	0.666298	0.844893	0.921229	0.374036	PSMD8
Circadian entrainment	2/99	0.680665	0.855811	0.854285	0.328631	ADCY9;GNG4
ABC transporters	1/48	0.681866	0.855811	0.881938	0.337713	ABCC5
Th17 cell differentiation	2/102	0.696416	0.861259	0.828529	0.299768	JUN;IRF4
Fatty acid degradation	1/50	0.696709	0.861259	0.845853	0.30568	ADH7
Linoleic acid metabolism	1/50	0.696709	0.861259	0.845853	0.30568	PLA2G2E
Oxytocin signaling pathway	3/154	0.706433	0.868913	0.822635	0.285888	JUN;ADCY9;PIK3R5
Parathyroid hormone synthesis, secretion and action	2/107	0.721237	0.882707	0.788872	0.257794	ADCY9;ATF4
Hepatitis B	3/163	0.741942	0.900899	0.776002	0.231624	JUN;TICAM1;ATF4
Ovarian steroidogenesis	1/57	0.743425	0.900899	0.739856	0.219358	ADCY9
Legionellosis	1/58	0.749484	0.903711	0.726838	0.209598	CXCL2
Drug metabolism	2/114	0.753092	0.903711	0.739301	0.209642	HPGDS;ADH7
Cytosolic DNA-sensing pathway	1/61	0.76682	0.909594	0.69039	0.183301	CCL4
Long-term depression	1/61	0.76682	0.909594	0.69039	0.183301	CACNA1A
Natural killer cell mediated cytotoxicity	2/118	0.769852	0.909594	0.713661	0.186663	VAV3;SYK
Allograft rejection	1/63	0.777706	0.909594	0.668051	0.167952	CD28
Central carbon metabolism in cancer	1/64	0.782958	0.909594	0.657413	0.160854	HK3
Graft-versus-host disease	1/64	0.782958	0.909594	0.657413	0.160854	CD28
Alzheimer disease	3/175	0.783877	0.909594	0.721415	0.175666	ERN1;APH1C;COX6A2
Non-small cell lung cancer	1/66	0.793092	0.911263	0.637119	0.147694	GADD45B
MicroRNAs in cancer	5/281	0.794467	0.911263	0.748468	0.172211	ST14;PLAU;ITGB3;DNMT3A;PIM1
Thermogenesis	4/231	0.796429	0.911263	0.728316	0.165778	ADCY9;RPS6KA2;TSC1;COX6A2
Acute myeloid leukemia	1/69	0.807415	0.915319	0.608917	0.130258	PIM1
Type I diabetes mellitus	1/69	0.807415	0.915319	0.608917	0.130258	CD28
Melanoma	1/72	0.820749	0.919469	0.583099	0.115184	GADD45B
Bacterial invasion of epithelial cells	1/74	0.829122	0.919469	0.567065	0.106261	CTNNB1
Gastric acid secretion	1/74	0.829122	0.919469	0.567065	0.106261	ADCY9
Glioma	1/75	0.833161	0.919469	0.559373	0.102101	GADD45B
Purine metabolism	2/136	0.833531	0.919469	0.617223	0.112387	ADCY9;ADA
Renin secretion	1/76	0.837105	0.919469	0.551887	0.0981286	CTSB
Ubiquitin mediated proteolysis	2/138	0.839528	0.919469	0.608084	0.106363	WWP1;TRIP12
Autoimmune thyroid disease	1/78	0.844716	0.919469	0.537497	0.0907053	CD28
Cardiac muscle contraction	1/78	0.844716	0.919469	0.537497	0.0907053	COX6A2
RNA degradation	1/83	0.862226	0.929734	0.504593	0.0747998	ENO2
ErbB signaling pathway	1/84	0.865484	0.929734	0.498488	0.0720147	JUN
Peroxisome	1/84	0.865484	0.929734	0.498488	0.0720147	NOS2
Hypertrophic cardiomyopathy (HCM)	1/86	0.871771	0.930734	0.486708	0.0667902	ITGB3
Viral myocarditis	1/87	0.874804	0.930734	0.481024	0.0643396	CD28
Taste transduction	1/88	0.877765	0.930734	0.475471	0.0619901	CACNA1A
Antigen processing and presentation	1/90	0.88348	0.932772	0.464738	0.0575751	CTSB
Herpes simplex virus 1 infection	7/433	0.887334	0.932838	0.676507	0.0808657	RNASEL;SYK;ITGB3;OAS3;TSC1;TICAM1;BCL2L1
Staphylococcus aureus infection	1/95	0.896626	0.938596	0.439905	0.0480008	PTAFR
Phosphatidylinositol signaling system	1/98	0.903792	0.942089	0.426234	0.043116	DGKH
Necroptosis	2/176	0.921803	0.956808	0.474352	0.0386237	CFLAR;TICAM1
Cellular senescence	2/185	0.934386	0.965794	0.450814	0.0305947	GADD45B;TSC1
Huntington disease	2/192	0.942823	0.967722	0.434048	0.0255555	COX6A2;TGM2
Cell cycle	1/123	0.947153	0.967722	0.338455	0.0183762	GADD45B
Alcoholism	2/199	0.950222	0.967722	0.418473	0.0213671	GNG4;ATF4
Inflammatory mediator regulation of TRP channels	1/127	0.951987	0.967722	0.327643	0.0161213	ADCY9
Neuroactive ligand-receptor interaction	4/348	0.965538	0.972021	0.47769	0.0167526	PTGIR;P2RX4;PTAFR;SSTR5
Systemic lupus erythematosus	1/143	0.967294	0.972021	0.290485	0.0096596	CD28
Parkinson disease	1/144	0.968069	0.972021	0.288439	0.00936033	COX6A2
RNA transport	1/167	0.981622	0.981622	0.24818	0.00460352	CYFIP2

## Sheet: turquoise_MSigDB_Hallmark_2020
Term	Overlap	P.value	Adjusted.P.value	Odds.Ratio	Combined.Score	Genes
TNF-alpha Signaling via NF-kB	25/200	1.06826e-11	5.02083e-10	6.19923	156.607	PPP1R15A;PFKFB3;CSF1;TNFAIP2;LITAF;CXCL2;PANX1;PLAU;NAMPT;CCRL2;CCL4;DUSP4;JUN;GADD45B;GCH1;TIPARP;PLK2;CFLAR;ATP2B1;PTPRE;TUBB2A;BHLHE40;IL7R;ATF3;B4GALT5
Inflammatory Response	20/200	5.97753e-08	1.40472e-06	4.76694	79.2869	PTGIR;FZD5;GCH1;SLC31A2;CSF1;CD82;ITGB3;SLC11A2;PTAFR;OSM;ATP2B1;TNFRSF1B;PIK3R5;RNF144B;PTPRE;P2RX4;RGS1;NAMPT;CCRL2;IL7R
IL-2/STAT5 Signaling	18/199	1.20772e-06	1.22088e-05	4.24748	57.8795	NRP1;RNH1;GADD45B;CSF1;ANXA4;TNFRSF1B;NDRG1;DHRS3;IGF2R;ALCAM;P2RX4;IRF4;RRAGD;BHLHE40;PIM1;PLIN2;TGM2;BCL2L1
Hypoxia	18/200	1.29881e-06	1.22088e-05	4.22393	57.2514	PPP1R15A;JUN;PFKFB3;TIPARP;GAA;SDC3;CXCR4;ENO2;NDRG1;EXT1;NDST1;DDIT3;RRAGD;BHLHE40;PIM1;PLIN2;ATF3;TGM2
mTORC1 Signaling	18/200	1.29881e-06	1.22088e-05	4.22393	57.2514	PPP1R15A;INSIG1;IFRD1;SORD;CXCR4;ASNS;SLC1A4;SLC7A11;GGA2;MTHFD2;DDIT3;CTH;NAMPT;BHLHE40;TRIB3;ATP6V1D;GLA;PSPH
p53 Pathway	17/200	5.54102e-06	3.7204e-05	3.95852	47.9113	CYFIP2;PPP1R15A;JUN;ST14;CD82;PLK2;ABCC5;WWP1;SLC7A11;NDRG1;PTPN14;PTPRE;DDIT3;TRIB3;CTSD;ATF3;ADA
heme Metabolism	17/200	5.54102e-06	3.7204e-05	3.95852	47.9113	SLC11A2;NCOA4;MOCOS;ASNS;CTNS;SLC30A1;SLC7A11;TENT5C;AGPAT4;SDCBP;SLC6A8;SLC6A9;OPTN;TNS1;ATP6V0A1;CTSB;OSBP2
Estrogen Response Early	16/200	2.22062e-05	0.000130461	3.69709	39.6148	MINDY1;TIPARP;WWC1;SLC1A4;GAB2;NAV2;CELSR1;CBFA2T3;DHRS3;AFF1;ADCY9;RPS6KA2;BHLHE40;SLC39A6;GLA;TGM2
Apoptosis	14/161	2.86377e-05	0.000149552	4.03918	42.253	JUN;RNASEL;GADD45B;GCH1;SLC20A1;CFLAR;ENO2;IGF2R;LGALS3;DDIT3;CTH;CTNNB1;ATF3;BCL2L1
Cholesterol Homeostasis	8/74	0.00034449	0.0016191	5.09536	40.6276	LGALS3;ALCAM;ACSS2;FABP5;CTNNB1;TRIB3;ATF5;ATF3
Unfolded Protein Response	9/113	0.00141784	0.00605803	3.63855	23.8639	ERN1;TUBB2A;MTHFD2;ASNS;SLC1A4;CHAC1;ATP6V0D1;ATF3;ATF4
UV Response Dn	10/144	0.00221039	0.00865737	3.13967	19.1978	NRP1;INSIG1;ITGB3;ANXA4;BHLHE40;PMP22;CACNA1A;PTPN21;ATP2B1;FBLN5
IL-6/JAK/STAT3 Signaling	7/87	0.00444505	0.0160706	3.66765	19.8638	PTPN1;JUN;CSF1;ITGB3;PIM1;TNFRSF1B;PIK3R5
Interferon Gamma Response	11/200	0.0080091	0.0268877	2.44697	11.812	CD274;PTPN1;GCH1;MTHFD2;IRF4;OAS3;NAMPT;PIM1;TNFAIP2;SLAMF7;USP18
UV Response Up	9/158	0.0127034	0.039804	2.53377	11.0622	SLC6A8;TST;GCH1;AGO2;ASNS;ENO2;CXCL2;ATF3;ATP6V1C1
Complement	10/200	0.0204785	0.0534717	2.2079	8.58515	MMP12;DOCK10;LGALS3;F7;F10;PIM1;CTSD;PIK3R5;CTSB;DGKH
Epithelial Mesenchymal Transition	10/200	0.0204785	0.0534717	2.2079	8.58515	JUN;SLC6A8;GADD45B;BASP1;ANPEP;ITGB3;PMP22;ENO2;FBLN5;TGM2
KRAS Signaling Up	10/200	0.0204785	0.0534717	2.2079	8.58515	LAT2;PPP1R15A;NRP1;TMEM158;DNMBP;GPNMB;PLAU;CXCR4;IL7R;TNFRSF1B
Androgen Response	6/100	0.0308673	0.076356	2.66781	9.2788	ADAMTS1;INSIG1;NCOA4;SORD;PTPN21;NDRG1
TGF-beta Signaling	4/54	0.0381244	0.0869679	3.33687	10.9012	BCAR3;PPP1R15A;SLC20A1;CTNNB1
Notch Signaling	3/32	0.038858	0.0869679	4.31034	13.9993	FZD5;FZD7;DTX4
Estrogen Response Late	9/200	0.0478064	0.089876	1.97233	5.99705	UNC13B;ST14;FABP5;TST;RPS6KA2;SORD;SLC1A4;GLA;AFF1
Myogenesis	9/200	0.0478064	0.089876	1.97233	5.99705	ADCY9;SLC6A8;GADD45B;GAA;IFRD1;BHLHE40;SPEG;NAV2;COX6A2
Apical Junction	9/200	0.0478064	0.089876	1.97233	5.99705	CLDN11;CD274;SYK;VWF;INSIG1;SDC3;SPEG;TSC1;FLNC
Glycolysis	9/200	0.0478064	0.089876	1.97233	5.99705	EXT1;GNPDA1;GLCE;CTH;RRAGD;SDC3;GFPT1;CXCR4;ENO2
Coagulation	6/138	0.108004	0.195237	1.89609	4.21992	VWF;F10;PLAU;ITGB3;RAPGEF3;CTSB
Bile Acid Metabolism	5/112	0.125028	0.21764	1.94758	4.04944	BCAR3;NPC1;SOAT2;DIO2;OPTN
Protein Secretion	4/96	0.190569	0.296198	1.80961	2.99986	ARFGEF2;ZW10;GLA;IGF2R
Adipogenesis	7/200	0.193733	0.296198	1.51143	2.48068	POR;FABP4;PFKFB3;TST;APLP2;VEGFB;PLIN2
Xenobiotic Metabolism	7/200	0.193733	0.296198	1.51143	2.48068	CYFIP2;POR;GCH1;F10;NPC1;ADH7;CNDP2
Interferon Alpha Response	4/97	0.195365	0.296198	1.79006	2.92296	CSF1;CCRL2;TMEM140;USP18
Hedgehog Signaling	2/36	0.207742	0.30512	2.44513	3.84242	NRP1;CELSR1
Pperoxisome	4/104	0.229893	0.32478	1.66415	2.44654	ABCC5;CACNA1B;CLN8;DHRS3
PI3K/AKT/mTOR Signaling	4/105	0.234947	0.32478	1.64759	2.38636	VAV3;DDIT3;CXCR4;TRIB3
Allograft Rejection	6/200	0.332407	0.446374	1.286	1.4164	AARS1;CSF1;NOS2;IRF4;CCL4;CD28
Oxidative Phosphorylation	5/200	0.509445	0.665109	1.06383	0.71748	POR;TCIRG1;ATP6V0C;ATP6V1D;ATP6V1C1
Angiogenesis	1/36	0.576288	0.732041	1.18505	0.653135	NRP1
Wnt-beta Catenin Signaling	1/42	0.632845	0.782729	1.01131	0.462706	CTNNB1
DNA Repair	3/150	0.689495	0.813902	0.845194	0.314239	SDCBP;STX3;ADA
Mitotic Spindle	4/199	0.692682	0.813902	0.84924	0.311827	CCDC88A;CLIP1;ALS2;TSC1
Myc Targets V2	1/58	0.749484	0.859165	0.726838	0.209598	SORD
Fatty Acid Metabolism	2/158	0.889551	0.960371	0.529577	0.0619807	ENO2;ADH7
G2-M Checkpoint	2/200	0.951201	0.960371	0.416338	0.0208292	POLQ;ATF5
E2F Targets	2/200	0.951201	0.960371	0.416338	0.0208292	MTHFD2;ZW10
Myc Targets V1	2/200	0.951201	0.960371	0.416338	0.0208292	PSMD8;IFRD1
KRAS Signaling Dn	2/200	0.951201	0.960371	0.416338	0.0208292	TENT5C;SLC29A3
Spermatogenesis	1/135	0.960371	0.960371	0.307955	0.0124523	IL12RB2

## Sheet: grey_KEGG_2019_Mouse
Term	Overlap	P.value	Adjusted.P.value	Odds.Ratio	Combined.Score	Genes
Ferroptosis	1/40	0.0695947	0.369207	14.5971	38.9022	HMOX1
Porphyrin and chlorophyll metabolism	1/41	0.0712728	0.369207	14.2314	37.5886	HMOX1
Mineral absorption	1/44	0.0762894	0.369207	13.2365	34.0606	HMOX1
Allograft rejection	1/63	0.107455	0.369207	9.17143	20.4586	H2-Q7
Graft-versus-host disease	1/64	0.109067	0.369207	9.0254	19.9984	H2-Q7
Aminoacyl-tRNA biosynthesis	1/66	0.112281	0.369207	8.74681	19.1271	LARS2
Type I diabetes mellitus	1/69	0.117083	0.369207	8.35966	17.9304	H2-Q7
Bacterial invasion of epithelial cells	1/74	0.125028	0.369207	7.78513	16.187	ARHGEF26
Synaptic vesicle cycle	1/77	0.129762	0.369207	7.47669	15.2678	SLC6A12
Autoimmune thyroid disease	1/78	0.131335	0.369207	7.37922	14.9799	H2-Q7
Viral myocarditis	1/87	0.145363	0.369207	6.60399	12.7359	H2-Q7
Antigen processing and presentation	1/90	0.14999	0.369207	6.38042	12.1048	H2-Q7
GABAergic synapse	1/90	0.14999	0.369207	6.38042	12.1048	SLC6A12
HIF-1 signaling pathway	1/104	0.171263	0.390796	5.50929	9.72144	HMOX1
C-type lectin receptor signaling pathway	1/112	0.183186	0.390796	5.11017	8.67325	CLEC4N
Fluid shear stress and atherosclerosis	1/143	0.22783	0.4336	3.98833	5.89935	HMOX1
Cell adhesion molecules (CAMs)	1/170	0.264774	0.4336	3.34658	4.44719	H2-Q7
Hepatocellular carcinoma	1/171	0.266109	0.4336	3.32672	4.40408	HMOX1
Phagosome	1/180	0.278016	0.4336	3.15802	4.04251	H2-Q7
Transcriptional misregulation in cancer	1/183	0.281943	0.4336	3.10549	3.93171	NUPR1
Cellular senescence	1/185	0.28455	0.4336	3.07143	3.86031	H2-Q7
Kaposi sarcoma-associated herpesvirus infection	1/216	0.323795	0.438759	2.62445	2.95945	H2-Q7
Epstein-Barr virus infection	1/229	0.339622	0.438759	2.47318	2.67085	H2-Q7
Viral carcinogenesis	1/229	0.339622	0.438759	2.47318	2.67085	H2-Q7
Human immunodeficiency virus 1 infection	1/238	0.350367	0.438759	2.37818	2.49417	H2-Q7
Human T-cell leukemia virus 1 infection	1/245	0.358607	0.438759	2.30913	2.36808	H2-Q7
Human cytomegalovirus infection	1/255	0.370203	0.438759	2.2171	2.20314	H2-Q7
Endocytosis	1/269	0.386095	0.440723	2.09979	1.99831	H2-Q7
MicroRNAs in cancer	1/281	0.399406	0.440723	2.00857	1.84342	HMOX1
Human papillomavirus infection	1/360	0.480288	0.512307	1.56029	1.14427	H2-Q7
Herpes simplex virus 1 infection	1/433	0.545545	0.563144	1.2918	0.782791	H2-Q7
Pathways in cancer	1/535	0.623553	0.623553	1.03959	0.491022	HMOX1

## Sheet: grey_MSigDB_Hallmark_2020
Term	Overlap	P.value	Adjusted.P.value	Odds.Ratio	Combined.Score	Genes
UV Response Up	3/158	0.00285276	0.0199693	11.6182	68.0764	SELENOW;HMOX1;SLC6A12
Xenobiotic Metabolism	2/200	0.0501995	0.117132	5.87225	17.5683	HMOX1;SLC6A12
p53 Pathway	2/200	0.0501995	0.117132	5.87225	17.5683	HMOX1;NUPR1
IL-6/JAK/STAT3 Signaling	1/87	0.145363	0.254386	6.60399	12.7359	HMOX1
Apoptosis	1/161	0.252655	0.303808	3.53643	4.86518	HMOX1
Hypoxia	1/200	0.303808	0.303808	2.83776	3.38079	HMOX1
mTORC1 Signaling	1/200	0.303808	0.303808	2.83776	3.38079	NUPR1

## Sheet: brown_KEGG_2019_Mouse
Term	Overlap	P.value	Adjusted.P.value	Odds.Ratio	Combined.Score	Genes
Lysine degradation	4/59	0.000242893	0.0189959	14.5763	121.317	KMT2D;KMT2A;KMT2C;ASH1L
Thyroid hormone signaling pathway	5/115	0.000321965	0.0189959	9.17764	73.798	NOTCH2;MED12;NCOA2;EP300;MED13L
Human papillomavirus infection	7/360	0.00261101	0.1027	4.03706	24.0125	NOTCH2;ITGA4;APC;UBR4;EP300;ATM;LAMC1
Ubiquitin mediated proteolysis	4/138	0.00566363	0.167077	5.95899	30.83	HERC2;HERC1;HUWE1;BIRC6
Salmonella infection	3/78	0.00763077	0.180086	7.9288	38.6574	DYNC1H1;FLNA;FLNB
Cushing syndrome	4/159	0.00925171	0.18195	5.14617	24.0992	KMT2D;KMT2A;APC;ITPR1
Glucagon signaling pathway	3/102	0.0157645	0.265745	5.99939	24.8974	ITPR1;EP300;ACACA
Focal adhesion	4/199	0.0195942	0.289014	4.08226	16.0536	ITGA4;FLNA;FLNB;LAMC1
Malaria	2/49	0.0263985	0.311502	8.36318	30.3955	LRP1;TLR9
Notch signaling pathway	2/49	0.0263985	0.311502	8.36318	30.3955	NOTCH2;EP300
Apoptosis	3/141	0.0364066	0.390544	4.29543	14.2308	ITPR1;ATM;BIRC6
Long-term potentiation	2/67	0.0467708	0.459912	6.04174	18.5028	ITPR1;EP300
Adherens junction	2/72	0.0531885	0.462088	5.60877	16.4556	FARP2;EP300
MicroRNAs in cancer	4/281	0.0574021	0.462088	2.86183	8.17818	NOTCH2;APC;EP300;ATM
ECM-receptor interaction	2/83	0.0683107	0.462088	4.8444	13.0009	ITGA4;LAMC1
Transcriptional misregulation in cancer	3/183	0.068707	0.462088	3.28617	8.80004	KMT2A;JMJD1C;ATM
Fatty acid biosynthesis	1/14	0.0697571	0.462088	14.9955	39.929	ACACA
Cellular senescence	3/185	0.070488	0.462088	3.24973	8.61929	ITPR1;ATM;HIPK2
Proteoglycans in cancer	3/203	0.087431	0.542992	2.95455	7.19996	ITPR1;FLNA;FLNB
Cell cycle	2/123	0.132326	0.6055	3.2364	6.54557	EP300;ATM
Human T-cell leukemia virus 1 infection	3/245	0.132701	0.6055	2.43657	4.92104	TRRAP;EP300;ATM
Propanoate metabolism	1/31	0.148012	0.6055	6.49248	12.4037	ACACA
FoxO signaling pathway	2/132	0.148154	0.6055	3.01097	5.74945	EP300;ATM
Estrogen signaling pathway	2/134	0.151723	0.6055	2.96505	5.59119	NCOA2;ITPR1
Signaling pathways regulating pluripotency of stem cells	2/137	0.157108	0.6055	2.89872	5.36501	APC;KAT6A
Prion diseases	1/34	0.161128	0.6055	5.90137	10.7733	LAMC1
Breast cancer	2/147	0.175306	0.6055	2.69744	4.69684	NOTCH2;APC
Pyruvate metabolism	1/38	0.178306	0.6055	5.26232	9.07358	ACACA
African trypanosomiasis	1/39	0.182546	0.6055	5.12358	8.71395	TLR9
Homologous recombination	1/41	0.190961	0.6055	4.86691	8.05809	ATM
MAPK signaling pathway	3/294	0.193455	0.6055	2.02124	3.3203	RAPGEF2;FLNA;FLNB
Vasopressin-regulated water reabsorption	1/43	0.199289	0.6055	4.63469	7.47574	DYNC1H1
Intestinal immune network for IgA production	1/43	0.199289	0.6055	4.63469	7.47574	ITGA4
Wnt signaling pathway	2/160	0.199427	0.6055	2.47387	3.98863	APC;EP300
Mineral absorption	1/44	0.203422	0.6055	4.52668	7.20861	ATP7A
Cholesterol metabolism	1/49	0.22377	0.6055	4.05413	6.06958	LRP1
Alzheimer disease	2/175	0.22771	0.6055	2.25765	3.34061	LRP1;ITPR1
Fanconi anemia pathway	1/51	0.231764	0.6055	3.89157	5.68961	REV3L
Tuberculosis	2/178	0.233405	0.6055	2.21883	3.22836	TLR9;EP300
Endometrial cancer	1/58	0.259108	0.6055	3.41245	4.60856	APC
Pyrimidine metabolism	1/58	0.259108	0.6055	3.41245	4.60856	UPRT
Huntington disease	2/192	0.260077	0.6055	2.05388	2.76612	ITPR1;EP300
Long-term depression	1/61	0.270529	0.6055	3.24134	4.23765	ITPR1
Basal cell carcinoma	1/63	0.278046	0.6055	3.13646	4.01457	APC
Rap1 signaling pathway	2/209	0.292508	0.6055	1.88358	2.31541	FARP2;RAPGEF2
Leishmaniasis	1/67	0.292851	0.6055	2.94578	3.61768	ITGA4
Renal cell carcinoma	1/68	0.296505	0.6055	2.90167	3.52753	EP300
Pathways in cancer	4/535	0.297209	0.6055	1.47357	1.78791	NOTCH2;APC;EP300;LAMC1
Cortisol synthesis and secretion	1/69	0.300141	0.6055	2.85885	3.44064	ITPR1
Kaposi sarcoma-associated herpesvirus infection	2/216	0.305824	0.6055	1.82132	2.1578	ITPR1;EP300
p53 signaling pathway	1/71	0.307356	0.6055	2.77689	3.27604	ATM
Regulation of actin cytoskeleton	2/217	0.307723	0.6055	1.81276	2.13643	ITGA4;APC
Arrhythmogenic right ventricular cardiomyopathy (ARVC)	1/72	0.310936	0.6055	2.73764	3.19803	ITGA4
Thyroid hormone synthesis	1/73	0.314497	0.6055	2.69948	3.12271	ITPR1
Gastric acid secretion	1/74	0.31804	0.6055	2.66237	3.04995	ITPR1
Renin secretion	1/76	0.325073	0.6055	2.59111	2.91165	ITPR1
Viral carcinogenesis	2/229	0.330426	0.6055	1.71588	1.90012	UBR4;EP300
Salivary secretion	1/78	0.332033	0.6055	2.52355	2.78227	ITPR1
Human immunodeficiency virus 1 infection	2/238	0.347324	0.6055	1.64969	1.74454	ITPR1;ATM
Gap junction	1/86	0.359171	0.6055	2.28512	2.33987	ITPR1
Hypertrophic cardiomyopathy (HCM)	1/86	0.359171	0.6055	2.28512	2.33987	ITGA4
Th1 and Th2 cell differentiation	1/87	0.362485	0.6055	2.25844	2.2918	NOTCH2
Colorectal cancer	1/88	0.365783	0.6055	2.23236	2.24512	APC
Dilated cardiomyopathy (DCM)	1/90	0.372327	0.6055	2.18198	2.15576	ITGA4
GnRH signaling pathway	1/90	0.372327	0.6055	2.18198	2.15576	ITPR1
TGF-beta signaling pathway	1/91	0.375574	0.6055	2.15763	2.11296	EP300
Small cell lung cancer	1/92	0.378805	0.6055	2.13381	2.07136	LAMC1
Hematopoietic cell lineage	1/94	0.385216	0.6055	2.08771	1.99157	ITGA4
mRNA surveillance pathway	1/96	0.391562	0.6055	2.04355	1.91605	SMG1
Prostate cancer	1/97	0.394711	0.6055	2.02216	1.87981	EP300
Phosphatidylinositol signaling system	1/98	0.397843	0.6055	2.00121	1.84451	ITPR1
Toll-like receptor signaling pathway	1/99	0.40096	0.6055	1.98069	1.81014	TLR9
Circadian entrainment	1/99	0.40096	0.6055	1.98069	1.81014	ITPR1
Melanogenesis	1/100	0.40406	0.6055	1.96059	1.77667	EP300
Aldosterone synthesis and secretion	1/102	0.410213	0.6055	1.92157	1.71227	ITPR1
NF-kappa B signaling pathway	1/102	0.410213	0.6055	1.92157	1.71227	ATM
Chagas disease (American trypanosomiasis)	1/103	0.413266	0.6055	1.90263	1.68129	TLR9
HIF-1 signaling pathway	1/104	0.416303	0.6055	1.88407	1.65108	EP300
Pancreatic secretion	1/105	0.419325	0.6055	1.86586	1.62163	ITPR1
Amoebiasis	1/106	0.422331	0.6055	1.84799	1.5929	LAMC1
Parathyroid hormone synthesis, secretion and action	1/107	0.425322	0.6055	1.83047	1.56488	ITPR1
Toxoplasmosis	1/108	0.428298	0.6055	1.81327	1.53754	LAMC1
C-type lectin receptor signaling pathway	1/112	0.440048	0.6055	1.74757	1.43453	ITPR1
Cholinergic synapse	1/113	0.442948	0.6055	1.73188	1.41028	ITPR1
Glutamatergic synapse	1/114	0.445833	0.6055	1.71647	1.38658	ITPR1
Leukocyte transendothelial migration	1/115	0.448703	0.6055	1.70132	1.36343	ITGA4
Ribosome biogenesis in eukaryotes	1/115	0.448703	0.6055	1.70132	1.36343	MDN1
Oocyte meiosis	1/116	0.451559	0.6055	1.68645	1.34081	ITPR1
Platelet activation	1/125	0.476609	0.625037	1.56333	1.15852	ITPR1
AMPK signaling pathway	1/126	0.479321	0.625037	1.55075	1.14039	ACACA
Inflammatory mediator regulation of TRP channels	1/127	0.48202	0.625037	1.53836	1.12265	ITPR1
Autophagy	1/130	0.490033	0.627345	1.50236	1.07161	ITPR1
Serotonergic synapse	1/132	0.495306	0.627345	1.47927	1.0393	ITPR1
Dopaminergic synapse	1/135	0.503115	0.627345	1.44593	0.993263	ITPR1
Apelin signaling pathway	1/138	0.510804	0.627345	1.41405	0.949917	ITPR1
Insulin signaling pathway	1/139	0.513341	0.627345	1.40374	0.936032	ACACA
Vascular smooth muscle contraction	1/140	0.515865	0.627345	1.39357	0.922416	ITPR1
Measles	1/144	0.525831	0.627345	1.35431	0.870517	TLR9
Gastric cancer	1/150	0.540401	0.627345	1.29938	0.799696	APC
Retrograde endocannabinoid signaling	1/150	0.540401	0.627345	1.29938	0.799696	ITPR1
Oxytocin signaling pathway	1/154	0.549867	0.627345	1.26515	0.756662	ITPR1
PI3K-Akt signaling pathway	2/357	0.551368	0.627345	1.09006	0.648969	ITGA4;LAMC1
Hippo signaling pathway	1/159	0.561429	0.627345	1.22481	0.707046	APC
Hepatitis B	1/163	0.570466	0.627345	1.19432	0.670377	EP300
JAK-STAT signaling pathway	1/164	0.572696	0.627345	1.18694	0.661599	EP300
Tight junction	1/167	0.579318	0.627345	1.16531	0.636146	RAPGEF2
RNA transport	1/167	0.579318	0.627345	1.16531	0.636146	RANBP2
Influenza A	1/168	0.581503	0.627345	1.15827	0.627945	EP300
Cell adhesion molecules (CAMs)	1/170	0.585839	0.627345	1.14445	0.611949	ITGA4
Hepatocellular carcinoma	1/171	0.58799	0.627345	1.13766	0.604149	APC
cGMP-PKG signaling pathway	1/172	0.59013	0.627345	1.13095	0.596476	ITPR1
Phagosome	1/180	0.606859	0.63937	1.07996	0.539397	DYNC1H1
Calcium signaling pathway	1/189	0.624873	0.652522	1.0278	0.483276	ITPR1
NOD-like receptor signaling pathway	1/205	0.654901	0.67788	0.946415	0.40059	ITPR1
cAMP signaling pathway	1/211	0.665537	0.682899	0.919094	0.374219	EP300
Ras signaling pathway	1/233	0.701832	0.713932	0.831009	0.294228	RASAL2
Human cytomegalovirus infection	1/255	0.734222	0.740497	0.758183	0.234236	ITPR1
Herpes simplex virus 1 infection	1/433	0.895677	0.895677	0.441744	0.0486694	TLR9

## Sheet: brown_MSigDB_Hallmark_2020
Term	Overlap	P.value	Adjusted.P.value	Odds.Ratio	Combined.Score	Genes
Mitotic Spindle	10/199	8.01521e-08	1.8435e-06	11.2124	183.203	NOTCH2;DYNC1H1;DST;APC;ALMS1;FLNA;KIF1B;FLNB;RASAL2;SPTBN1
TGF-beta Signaling	3/54	0.00271937	0.0289281	11.6741	68.9631	APC;SPTBN1;HIPK2
Epithelial Mesenchymal Transition	5/200	0.00377324	0.0289281	5.15489	28.7634	NOTCH2;DST;LRP1;FLNA;LAMC1
UV Response Dn	4/144	0.00657173	0.0377875	5.70188	28.6518	NOTCH2;ATRX;LAMC1;SYNE1
Protein Secretion	3/96	0.0134111	0.061691	6.38839	27.5446	DST;KIF1B;ATP7A
G2-M Checkpoint	4/200	0.0199171	0.0763488	4.06122	15.9045	NOTCH2;ATRX;RASAL2;MKI67
IL-2/STAT5 Signaling	3/199	0.0835273	0.274447	3.01546	7.48613	AHNAK;HUWE1;HIPK2
Notch Signaling	1/32	0.152406	0.438168	6.28273	11.8191	NOTCH2
Estrogen Response Early	2/200	0.275346	0.645783	1.9701	2.54089	FLNB;MED13L
IL-6/JAK/STAT3 Signaling	1/87	0.362485	0.645783	2.25844	2.2918	ITGA4
PI3K/AKT/mTOR Signaling	1/105	0.419325	0.645783	1.86586	1.62163	ACACA
Coagulation	1/138	0.510804	0.645783	1.41405	0.949917	LRP1
DNA Repair	1/150	0.540401	0.645783	1.29938	0.799696	REV3L
TNF-alpha Signaling via NF-kB	1/200	0.645783	0.645783	0.97044	0.424366	NFAT5
Hypoxia	1/200	0.645783	0.645783	0.97044	0.424366	ATP7A
Estrogen Response Late	1/200	0.645783	0.645783	0.97044	0.424366	FLNB
Allograft Rejection	1/200	0.645783	0.645783	0.97044	0.424366	FLNA
KRAS Signaling Dn	1/200	0.645783	0.645783	0.97044	0.424366	KMT2D
Interferon Gamma Response	1/200	0.645783	0.645783	0.97044	0.424366	RNF213
Complement	1/200	0.645783	0.645783	0.97044	0.424366	LRP1
mTORC1 Signaling	1/200	0.645783	0.645783	0.97044	0.424366	ACACA
E2F Targets	1/200	0.645783	0.645783	0.97044	0.424366	MKI67
Inflammatory Response	1/200	0.645783	0.645783	0.97044	0.424366	KIF1B

## Sheet: blue_KEGG_2019_Mouse
Term	Overlap	P.value	Adjusted.P.value	Odds.Ratio	Combined.Score	Genes
Leishmaniasis	6/67	3.94878e-05	0.0074632	10.6743	108.232	H2-DMB2;MARCKSL1;PTPN6;FOS;PTGS2;TLR2
Rheumatoid arthritis	6/84	0.000140957	0.0133204	8.34066	73.9571	H2-DMB2;FLT1;CCL2;FOS;TNFRSF11A;TLR2
Cytokine-cytokine receptor interaction	10/292	0.000459088	0.0216801	3.89075	29.9053	CX3CR1;CXCL10;IL18RAP;IL10RA;CCL2;TNFRSF11A;CXCL14;TGFBR1;CXCL16;IL17RA
Breast cancer	7/147	0.000488226	0.0216801	5.43425	41.4347	TCF7L2;FRAT2;NOTCH1;NOTCH4;FZD9;FOS;WNT1
Human papillomavirus infection	11/360	0.000625759	0.0216801	3.4658	25.5656	LFNG;TCF7L2;NOTCH1;NOTCH4;CREB3L2;TNC;FZD9;ITGAV;MAML3;WNT1;PTGS2
Proteoglycans in cancer	8/203	0.000688257	0.0216801	4.47111	32.5557	CAV1;FZD9;PDCD4;ITGAV;PTPN6;WNT1;PPP1R12B;TLR2
Notch signaling pathway	4/49	0.00115145	0.0289611	9.54928	64.6174	LFNG;NOTCH1;NOTCH4;MAML3
Osteoclast differentiation	6/128	0.00133867	0.0289611	5.32066	35.2019	MITF;NFATC1;TNFRSF11A;FOS;TGFBR1;FOSL2
Th1 and Th2 cell differentiation	5/87	0.0013791	0.0289611	6.57404	43.2987	H2-DMB2;NOTCH1;NFATC1;FOS;MAML3
IL-17 signaling pathway	5/91	0.0016842	0.0292057	6.267	40.024	CXCL10;CCL2;FOS;PTGS2;IL17RA
Pathways in cancer	13/535	0.0016998	0.0292057	2.74516	17.5065	TCF7L2;NOTCH1;NOTCH4;FZD9;PDGFA;MGST2;MITF;FOS;PTGS2;TGFBR1;FRAT2;ITGAV;WNT1
MAPK signaling pathway	9/294	0.00191261	0.0301237	3.44493	21.5628	CACNG8;FLT1;PDGFA;NFATC1;FOS;TGFBR1;DUSP6;HSPA1B;EPHA2
Inflammatory bowel disease (IBD)	4/59	0.00229962	0.0317061	7.80909	47.4403	H2-DMB2;IL18RAP;NFATC1;TLR2
Fluid shear stress and atherosclerosis	6/143	0.0023486	0.0317061	4.7345	28.6624	CAV1;MGST2;PDGFA;CCL2;ITGAV;FOS
Melanogenesis	5/100	0.00254814	0.0321066	5.67069	33.8676	TCF7L2;CREB3L2;FZD9;MITF;WNT1
Chagas disease (American trypanosomiasis)	5/103	0.00289686	0.0342191	5.49626	32.1209	SERPINE1;CCL2;FOS;TGFBR1;TLR2
Oxytocin signaling pathway	6/154	0.00339302	0.0377224	4.38016	24.9057	RCAN1;CACNG8;NFATC1;FOS;PPP1R12B;PTGS2
TNF signaling pathway	5/110	0.00384287	0.0403502	5.12802	28.5197	CXCL10;CREB3L2;CCL2;FOS;PTGS2
Hepatitis B	6/163	0.00447743	0.0445386	4.12718	22.3227	EGR3;CREB3L2;NFATC1;FOS;TGFBR1;TLR2
Adherens junction	4/72	0.00473003	0.0446987	6.31202	33.7935	TCF7L2;PTPN6;NECTIN3;TGFBR1
Hepatocellular carcinoma	6/171	0.00563908	0.0507517	3.92547	20.3262	TCF7L2;FRAT2;FZD9;MGST2;WNT1;TGFBR1
Transcriptional misregulation in cancer	6/183	0.00777471	0.0667919	3.65711	17.7621	FLT1;HPGD;NFKBIZ;PDGFA;MITF;DUSP6
Nitrogen metabolism	2/17	0.010894	0.086154	14.1914	64.1386	CAR2;CAR5B
Chemokine signaling pathway	6/197	0.0109402	0.086154	3.38663	15.2917	FGR;CX3CR1;CXCL10;CCL2;CXCL14;CXCL16
Focal adhesion	6/199	0.0114571	0.0866159	3.35119	14.977	FLT1;CAV1;TNC;PDGFA;ITGAV;PPP1R12B
Gastric cancer	5/150	0.0137814	0.10018	3.70586	15.8775	TCF7L2;FRAT2;FZD9;WNT1;TGFBR1
AGE-RAGE signaling pathway in diabetic complications	4/101	0.0152293	0.106228	4.41842	18.489	SERPINE1;CCL2;NFATC1;TGFBR1
Th17 cell differentiation	4/102	0.0157375	0.106228	4.37311	18.1559	H2-DMB2;NFATC1;FOS;TGFBR1
MicroRNAs in cancer	7/281	0.0172183	0.108185	2.75771	11.2012	NOTCH1;NOTCH4;TNC;PDCD4;PDGFA;BMF;PTGS2
Hippo signaling pathway	5/159	0.017318	0.108185	3.48769	14.1461	TCF7L2;SERPINE1;FZD9;WNT1;TGFBR1
Wnt signaling pathway	5/160	0.0177446	0.108185	3.46501	13.9698	TCF7L2;FRAT2;FZD9;NFATC1;WNT1
Toxoplasmosis	4/108	0.019011	0.112284	4.11957	16.3248	H2-DMB2;IL10RA;HSPA1B;TLR2
C-type lectin receptor signaling pathway	4/112	0.0214107	0.119486	3.96618	15.2455	EGR3;CLEC7A;NFATC1;PTGS2
Basal cell carcinoma	3/63	0.0214948	0.119486	5.33838	20.4991	TCF7L2;FZD9;WNT1
Thyroid hormone signaling pathway	4/115	0.0233269	0.125965	3.8584	14.5004	RCAN1;NOTCH1;NOTCH4;ITGAV
Phagosome	5/180	0.0277788	0.145839	3.06589	10.9866	H2-DMB2;CLEC7A;OLR1;ITGAV;TLR2
Arrhythmogenic right ventricular cardiomyopathy (ARVC)	3/72	0.0303764	0.151082	4.63995	16.2124	TCF7L2;CACNG8;ITGAV
B cell receptor signaling pathway	3/72	0.0303764	0.151082	4.63995	16.2124	NFATC1;PTPN6;FOS
Human cytomegalovirus infection	6/255	0.0337675	0.163642	2.5901	8.77591	IL10RA;CREB3L2;CCL2;NFATC1;ITGAV;PTGS2
Signaling pathways regulating pluripotency of stem cells	4/137	0.0405195	0.191455	3.21657	10.3122	FZD9;ID3;WNT1;SKIL
Endocytosis	6/269	0.0420191	0.193698	2.45047	7.76708	ACAP1;CAV1;ASAP3;ARAP3;TGFBR1;HSPA1B
cAMP signaling pathway	5/211	0.049379	0.220625	2.6004	7.82261	CREB3L2;HTR1B;ARAP3;NFATC1;FOS
Colorectal cancer	3/88	0.0501952	0.220625	3.7635	11.2598	TCF7L2;FOS;TGFBR1
PI3K-Akt signaling pathway	7/357	0.0522427	0.224406	2.1505	6.34796	FLT1;CREB3L2;TNC;PDGFA;ITGAV;EPHA2;TLR2
Regulation of actin cytoskeleton	5/217	0.0544473	0.228679	2.52603	7.35208	SPATA13;PDGFA;ITGAV;SSH2;PPP1R12B
Cushing syndrome	4/159	0.0633271	0.255388	2.75694	7.60762	TCF7L2;CREB3L2;FZD9;WNT1
Prostate cancer	3/97	0.0635091	0.255388	3.40161	9.37678	TCF7L2;CREB3L2;PDGFA
Toll-like receptor signaling pathway	3/99	0.0666686	0.262507	3.33041	9.01881	CXCL10;FOS;TLR2
T cell receptor signaling pathway	3/101	0.0698987	0.269609	3.26211	8.67952	NFATC1;PTPN6;FOS
Influenza A	4/168	0.0742496	0.280663	2.60445	6.77242	CXCL10;H2-DMB2;CCL2;HSPA1B
Cell adhesion molecules (CAMs)	4/170	0.0767987	0.281895	2.57281	6.6033	H2-DMB2;ITGAV;NECTIN3;JAM2
Malaria	2/49	0.0775584	0.281895	4.52185	11.5611	CCL2;TLR2
Human T-cell leukemia virus 1 infection	5/245	0.0819323	0.292174	2.22814	5.5745	H2-DMB2;CREB3L2;NFATC1;FOS;TGFBR1
Tuberculosis	4/178	0.0874275	0.304394	2.45352	5.9791	H2-DMB2;CLEC7A;IL10RA;TLR2
Glycosaminoglycan biosynthesis	2/53	0.0887297	0.304394	4.16635	10.0916	CHST1;EXTL3
Axon guidance	4/180	0.090191	0.304394	2.4254	5.83508	SEMA4A;SRGAP3;SSH2;EPHA2
Synthesis and degradation of ketone bodies	1/11	0.0986979	0.327262	10.5893	24.5216	BDH2
Legionellosis	2/58	0.103309	0.336646	3.79339	8.61111	HSPA1B;TLR2
Fatty acid biosynthesis	1/14	0.123891	0.396872	8.14439	17.0083	ACSBG1
Relaxin signaling pathway	3/131	0.126017	0.396925	2.49375	5.16539	CREB3L2;FOS;TGFBR1
Serotonergic synapse	3/132	0.128108	0.396925	2.47429	5.08438	HTR1B;PTGS2;SLC6A4
Estrogen signaling pathway	3/134	0.132326	0.397785	2.43627	4.92732	CREB3L2;FOS;HSPA1B
Amphetamine addiction	2/68	0.134177	0.397785	3.21701	6.46168	CREB3L2;FOS
Rap1 signaling pathway	4/209	0.1347	0.397785	2.07922	4.16822	FLT1;PDGFA;ARAP3;EPHA2
Acute myeloid leukemia	2/69	0.137369	0.399426	3.16883	6.2904	TCF7L2;DUSP6
p53 signaling pathway	2/71	0.143803	0.402773	3.07667	5.96662	CCNG2;SERPINE1
Kaposi sarcoma-associated herpesvirus infection	4/216	0.146583	0.402773	2.00984	3.85923	RCAN1;NFATC1;FOS;PTGS2
Melanoma	2/72	0.147044	0.402773	3.03257	5.8135	PDGFA;MITF
Prolactin signaling pathway	2/72	0.147044	0.402773	3.03257	5.8135	FOS;TNFRSF11A
Measles	3/144	0.154113	0.416106	2.26233	4.23072	FOS;HSPA1B;TLR2
Pantothenate and CoA biosynthesis	1/18	0.156396	0.416323	6.2268	11.553	PPCDC
ECM-receptor interaction	2/83	0.183561	0.462665	2.61928	4.44022	TNC;ITGAV
Other types of O-glycan biosynthesis	1/22	0.187701	0.462665	5.03972	8.43097	LFNG
Proximal tubule bicarbonate reclamation	1/22	0.187701	0.462665	5.03972	8.43097	CAR2
PPAR signaling pathway	2/85	0.19034	0.462665	2.5559	4.24009	OLR1;ACSBG1
Hypertrophic cardiomyopathy (HCM)	2/86	0.193743	0.462665	2.52535	4.14466	CACNG8;ITGAV
Viral myocarditis	2/87	0.197153	0.462665	2.49551	4.05215	H2-DMB2;CAV1
Fc gamma R-mediated phagocytosis	2/87	0.197153	0.462665	2.49551	4.05215	MARCKSL1;ASAP3
Complement and coagulation cascades	2/88	0.20057	0.462665	2.46637	3.96244	SERPINE1;C5AR1
JAK-STAT signaling pathway	3/164	0.200617	0.462665	1.97928	3.17944	IL10RA;PDGFA;PTPN6
Antigen processing and presentation	2/90	0.207426	0.462665	2.41007	3.79099	H2-DMB2;HSPA1B
Dilated cardiomyopathy (DCM)	2/90	0.207426	0.462665	2.41007	3.79099	CACNG8;ITGAV
Protein digestion and absorption	2/90	0.207426	0.462665	2.41007	3.79099	COL15A1;COL27A1
Asthma	1/25	0.210419	0.462665	4.40909	6.87224	H2-DMB2
TGF-beta signaling pathway	2/91	0.210863	0.462665	2.38287	3.70904	ID3;TGFBR1
Small cell lung cancer	2/92	0.214306	0.462665	2.35627	3.62948	ITGAV;PTGS2
Ribosome	3/170	0.215172	0.462665	1.90759	2.93066	MT-RNR2;MT-RNR1;MRPS6
Folate biosynthesis	1/26	0.217851	0.462665	4.23251	6.45012	AKR1B8
Chemical carcinogenesis	2/94	0.221208	0.462665	2.30482	3.47716	MGST2;PTGS2
Staphylococcus aureus infection	2/95	0.224666	0.462665	2.27992	3.40424	H2-DMB2;C5AR1
Butanoate metabolism	1/27	0.225213	0.462665	4.06952	6.06648	BDH2
Collecting duct acid secretion	1/27	0.225213	0.462665	4.06952	6.06648	CAR2
Choline metabolism in cancer	2/99	0.238534	0.484764	2.18546	3.13229	PDGFA;FOS
Longevity regulating pathway	2/102	0.248965	0.495309	2.11957	2.94714	CREB3L2;HSPA1B
NF-kappa B signaling pathway	2/102	0.248965	0.495309	2.11957	2.94714	TNFRSF11A;PTGS2
Cellular senescence	3/185	0.252436	0.496984	1.74903	2.40771	SERPINE1;NFATC1;TGFBR1
HIF-1 signaling pathway	2/104	0.255927	0.498273	2.0778	2.83175	FLT1;SERPINE1
Galactose metabolism	1/32	0.261	0.498273	3.41228	4.58349	AKR1B8
Pentose phosphate pathway	1/32	0.261	0.498273	3.41228	4.58349	H6PD
Parathyroid hormone synthesis, secretion and action	2/107	0.266377	0.503453	2.01813	2.66966	CREB3L2;FOS
Pentose and glucuronate interconversions	1/34	0.27485	0.509282	3.20515	4.13955	AKR1B8
Prion diseases	1/34	0.27485	0.509282	3.20515	4.13955	NOTCH1
Fructose and mannose metabolism	1/35	0.281678	0.516866	3.11073	3.94126	AKR1B8
Cholinergic synapse	2/113	0.287268	0.519197	1.90846	2.38049	CREB3L2;FOS
Nicotinate and nicotinamide metabolism	1/36	0.288443	0.519197	3.0217	3.75675	NT5E
Ribosome biogenesis in eukaryotes	2/115	0.294221	0.521328	1.87449	2.2933	MT-RNR2;MT-RNR1
Thyroid cancer	1/37	0.295143	0.521328	2.93761	3.58475	TCF7L2
Natural killer cell mediated cytotoxicity	2/118	0.304632	0.533105	1.82573	2.17016	NFATC1;PTPN6
Basal transcription factors	1/43	0.33405	0.563709	2.51719	2.76001	GTF2H2
Vasopressin-regulated water reabsorption	1/43	0.33405	0.563709	2.51719	2.76001	CREB3L2
Intestinal immune network for IgA production	1/43	0.33405	0.563709	2.51719	2.76001	H2-DMB2
Nucleotide excision repair	1/43	0.33405	0.563709	2.51719	2.76001	GTF2H2
FoxO signaling pathway	2/132	0.352748	0.578905	1.62796	1.69633	CCNG2;TGFBR1
Ether lipid metabolism	1/47	0.358793	0.578905	2.29784	2.35531	LPCAT2
Dopaminergic synapse	2/135	0.362921	0.578905	1.59099	1.61258	CREB3L2;FOS
Cocaine addiction	1/48	0.364834	0.578905	2.24883	2.26753	CREB3L2
Viral carcinogenesis	3/229	0.364963	0.578905	1.40536	1.41654	EGR3;CREB3L2;GTF2H2
Epstein-Barr virus infection	3/229	0.364963	0.578905	1.40536	1.41654	CXCL10;H2-DMB2;TLR2
Purine metabolism	2/136	0.3663	0.578905	1.57904	1.58584	NT5E;GUCY2G
Cholesterol metabolism	1/49	0.370819	0.578905	2.20187	2.18435	MYLIP
Apelin signaling pathway	2/138	0.373035	0.578905	1.55566	1.53401	SERPINE1;TGFBR1
Ras signaling pathway	3/233	0.37518	0.578905	1.38063	1.3535	FLT1;PDGFA;EPHA2
Fatty acid degradation	1/50	0.376748	0.578905	2.15683	2.10545	ACSBG1
Apoptosis	2/141	0.383084	0.581857	1.52185	1.46022	CTSH;FOS
Herpes simplex virus 1 infection	5/433	0.385061	0.581857	1.23742	1.18094	H2-DMB2;CCL2;PILRA;POU2F2;TLR2
Human immunodeficiency virus 1 infection	3/238	0.387905	0.581857	1.35091	1.27931	NFATC1;FOS;TLR2
Adrenergic signaling in cardiomyocytes	2/148	0.406256	0.603203	1.44837	1.30465	CACNG8;CREB3L2
Regulation of lipolysis in adipocytes	1/56	0.411172	0.603203	1.92095	1.70724	PTGS2
Ovarian steroidogenesis	1/57	0.416722	0.603203	1.88655	1.65137	PTGS2
VEGF signaling pathway	1/58	0.422221	0.603203	1.85336	1.59802	PTGS2
Endometrial cancer	1/58	0.422221	0.603203	1.85336	1.59802	TCF7L2
Pyrimidine metabolism	1/58	0.422221	0.603203	1.85336	1.59802	NT5E
mTOR signaling pathway	2/154	0.425784	0.603203	1.39078	1.18748	FZD9;WNT1
Lysine degradation	1/59	0.427668	0.603203	1.82132	1.54704	KMT5C
Cytosolic DNA-sensing pathway	1/61	0.438409	0.609259	1.76043	1.45166	CXCL10
Glycerolipid metabolism	1/61	0.438409	0.609259	1.76043	1.45166	AKR1B8
Allograft rejection	1/63	0.448949	0.613096	1.70347	1.36421	H2-DMB2
Mitophagy	1/63	0.448949	0.613096	1.70347	1.36421	MITF
Glutathione metabolism	1/64	0.454145	0.613096	1.67634	1.3232	MGST2
Graft-versus-host disease	1/64	0.454145	0.613096	1.67634	1.3232	H2-DMB2
Metabolism of xenobiotics by cytochrome P450	1/66	0.464392	0.620462	1.6246	1.24611	MGST2
Tight junction	2/167	0.466908	0.620462	1.28035	0.975146	SYNPO;JAM2
RIG-I-like receptor signaling pathway	1/68	0.474448	0.620462	1.57594	1.17503	CXCL10
Type I diabetes mellitus	1/69	0.479405	0.620462	1.55269	1.14155	H2-DMB2
Cortisol synthesis and secretion	1/69	0.479405	0.620462	1.55269	1.14155	CREB3L2
cGMP-PKG signaling pathway	2/172	0.482259	0.620462	1.24238	0.906033	CREB3L2;NFATC1
Adipocytokine signaling pathway	1/71	0.48918	0.620462	1.50817	1.07838	ACSBG1
Bile secretion	1/72	0.493998	0.620462	1.48686	1.04857	CAR2
Thyroid hormone synthesis	1/73	0.498772	0.620462	1.46613	1.01985	CREB3L2
Bacterial invasion of epithelial cells	1/74	0.503501	0.620462	1.44597	0.992185	CAV1
Gastric acid secretion	1/74	0.503501	0.620462	1.44597	0.992185	CAR2
Glioma	1/75	0.508185	0.620462	1.42636	0.965518	PDGFA
Pancreatic cancer	1/75	0.508185	0.620462	1.42636	0.965518	TGFBR1
Chronic myeloid leukemia	1/76	0.512826	0.620462	1.40727	0.939804	TGFBR1
Pertussis	1/76	0.512826	0.620462	1.40727	0.939804	FOS
Synaptic vesicle cycle	1/77	0.517422	0.620462	1.38869	0.914999	SLC6A4
Autoimmune thyroid disease	1/78	0.521976	0.620462	1.37058	0.89106	H2-DMB2
Cardiac muscle contraction	1/78	0.521976	0.620462	1.37058	0.89106	CACNG8
Salmonella infection	1/78	0.521976	0.620462	1.37058	0.89106	FOS
Gap junction	1/86	0.5569	0.653753	1.24108	0.726491	PDGFA
Insulin secretion	1/86	0.5569	0.653753	1.24108	0.726491	CREB3L2
Taste transduction	1/88	0.565227	0.659432	1.21243	0.691723	HTR1B
Arachidonic acid metabolism	1/89	0.569332	0.660146	1.19859	0.675155	PTGS2
Hematopoietic cell lineage	1/94	0.589286	0.679116	1.13386	0.599636	H2-DMB2
Glycerophospholipid metabolism	1/97	0.600814	0.688205	1.09826	0.559532	LPCAT2
Circadian entrainment	1/99	0.608319	0.692605	1.07574	0.534702	FOS
Aldosterone synthesis and secretion	1/102	0.619316	0.69673	1.04363	0.500044	CREB3L2
Glucagon signaling pathway	1/102	0.619316	0.69673	1.04363	0.500044	CREB3L2
Pancreatic secretion	1/105	0.630005	0.704304	1.01337	0.468204	CAR2
Amoebiasis	1/106	0.633501	0.704304	1.00367	0.458167	TLR2
Neuroactive ligand-receptor interaction	3/348	0.638234	0.705417	0.915018	0.410889	P2RY6;C5AR1;HTR1B
Insulin resistance	1/110	0.647161	0.711124	0.966639	0.420643	CREB3L2
Drug metabolism	1/114	0.660314	0.720726	0.932232	0.386914	MGST2
Leukocyte transendothelial migration	1/115	0.663525	0.720726	0.924008	0.379017	JAM2
Lysosome	1/124	0.691102	0.74639	0.856006	0.316267	CTSH
AMPK signaling pathway	1/126	0.696918	0.748395	0.842225	0.304117	CREB3L2
Autophagy	1/130	0.708225	0.75624	0.815943	0.281495	WIPI1
Spliceosome	1/132	0.71372	0.757826	0.803404	0.27096	HSPA1B
Vascular smooth muscle contraction	1/140	0.734691	0.775735	0.756858	0.233344	PPP1R12B
Systemic lupus erythematosus	1/143	0.742154	0.777506	0.740755	0.220892	H2-DMB2
Parkinson disease	1/144	0.744596	0.777506	0.735537	0.21692	LRRK2
Phospholipase D signaling pathway	1/149	0.756461	0.783645	0.710507	0.198306	PDGFA
Retrograde endocannabinoid signaling	1/150	0.758767	0.783645	0.705703	0.194816	PTGS2
Hepatitis C	1/160	0.78067	0.801883	0.660983	0.163661	CXCL10
Protein processing in endoplasmic reticulum	1/163	0.786846	0.803859	0.648643	0.155495	HSPA1B
Huntington disease	1/192	0.838312	0.851833	0.549346	0.0968857	CREB3L2
Alcoholism	1/199	0.848754	0.857832	0.529736	0.0868691	CREB3L2
NOD-like receptor signaling pathway	1/205	0.857169	0.861729	0.513998	0.0792174	CCL2
Thermogenesis	1/231	0.88857	0.88857	0.455289	0.0537887	CREB3L2

## Sheet: blue_MSigDB_Hallmark_2020
Term	Overlap	P.value	Adjusted.P.value	Odds.Ratio	Combined.Score	Genes
TNF-alpha Signaling via NF-kB	16/200	7.32274e-11	2.78264e-09	9.92315	231.581	EGR3;SERPINE1;TNC;FOS;PTGS2;SERPINB8;FOSL2;RCAN1;CXCL10;SPSB1;OLR1;PMEPA1;CCL2;TRIB1;IER2;TLR2
Inflammatory Response	10/200	2.03626e-05	0.000386889	5.80189	62.6709	RTP4;CXCL10;IL18RAP;RGS16;IL10RA;SERPINE1;C5AR1;OLR1;CCL2;TLR2
TGF-beta Signaling	5/54	0.000151487	0.00191884	11.0199	96.9197	SERPINE1;PMEPA1;ID3;SKIL;TGFBR1
KRAS Signaling Up	7/200	0.00289398	0.0252125	3.93133	22.9791	CXCL10;RGS16;IL10RA;GLRX;TRIB1;PTGS2;DUSP6
Notch Signaling	3/32	0.00331744	0.0252125	11.0623	63.1496	LFNG;TCF7L2;NOTCH1
Angiogenesis	3/36	0.00464608	0.0294252	9.71941	52.2101	PDGFA;OLR1;ITGAV
Wnt-beta Catenin Signaling	3/42	0.00716923	0.0371196	8.22162	40.598	NOTCH1;NOTCH4;WNT1
IL-2/STAT5 Signaling	6/199	0.0114571	0.0371196	3.35119	14.977	CXCL10;NT5E;RGS16;IL10RA;NFKBIZ;ITGAV
Hypoxia	6/200	0.011722	0.0371196	3.33375	14.8228	CAV1;CCNG2;SERPINE1;GLRX;FOS;FOSL2
Estrogen Response Late	6/200	0.011722	0.0371196	3.33375	14.8228	EGR3;CAV1;PDCD4;PTPN6;FOS;CXCL14
Interferon Gamma Response	6/200	0.011722	0.0371196	3.33375	14.8228	RTP4;CXCL10;IL10RA;CCL2;PTPN6;PTGS2
p53 Pathway	6/200	0.011722	0.0371196	3.33375	14.8228	NOTCH1;RGS16;PDGFA;FOS;EPHA2;MXD4
Mitotic Spindle	5/199	0.0401135	0.0828687	2.76294	8.88574	ARAP3;ARHGAP27;RHOF;SYNPO;SSH2
Myogenesis	5/200	0.0408415	0.0828687	2.74863	8.79029	COL15A1;NOTCH1;DMPK;KIFC3;PDLIM7
Complement	5/200	0.0408415	0.0828687	2.74863	8.79029	NOTCH4;SERPINE1;OLR1;CTSH;DUSP6
Epithelial Mesenchymal Transition	5/200	0.0408415	0.0828687	2.74863	8.79029	NT5E;SERPINE1;TNC;PMEPA1;ITGAV
Allograft Rejection	5/200	0.0408415	0.0828687	2.74863	8.79029	FGR;IL18RAP;CCL2;PTPN6;TLR2
KRAS Signaling Dn	5/200	0.0408415	0.0828687	2.74863	8.79029	LFNG;MFSD6;HTR1B;SYNPO;SKIL
Coagulation	4/138	0.0414343	0.0828687	3.19241	10.1635	SERPINE1;CTSH;OLR1;DUSP6
IL-6/JAK/STAT3 Signaling	3/87	0.0488096	0.0927382	3.80849	11.501	CXCL10;IL17RA;TLR2
Apoptosis	4/161	0.065676	0.117929	2.72155	7.41083	EGR3;CAV1;PDCD4;BMF
Androgen Response	3/100	0.0682749	0.117929	3.2959	8.84691	HPGD;PMEPA1;ITGAV
Adipogenesis	4/200	0.120039	0.190062	2.17569	4.61232	PHLDB1;COL15A1;CCNG2;PDCD4
Estrogen Response Early	4/200	0.120039	0.190062	2.17569	4.61232	EGR3;OLFML3;ENDOD1;FOS
Interferon Alpha Response	2/97	0.231593	0.352022	2.23169	3.26446	RTP4;CXCL10
Unfolded Protein Response	2/113	0.287268	0.368028	1.90846	2.38049	CCL2;WIPI1
Hedgehog Signaling	1/36	0.288443	0.368028	3.0217	3.75675	TLE1
Apical Junction	3/200	0.290548	0.368028	1.61462	1.99565	EVL;RHOF;NECTIN3
Glycolysis	3/200	0.290548	0.368028	1.61462	1.99565	NT5E;CHST1;GLRX
heme Metabolism	3/200	0.290548	0.368028	1.61462	1.99565	ENDOD1;ERMAP;KDM7A
Reactive Oxygen Species Pathway	1/49	0.370819	0.454552	2.20187	2.18435	GLRX
UV Response Dn	2/144	0.393064	0.466763	1.48947	1.39085	CAV1;SERPINE1
Cholesterol Homeostasis	1/74	0.503501	0.579789	1.44597	0.992185	CXCL16
Xenobiotic Metabolism	2/200	0.562993	0.61125	1.06517	0.611926	SERPINE1;EPHA2
Oxidative Phosphorylation	2/200	0.562993	0.61125	1.06517	0.611926	BDH2;ATP5F1E
Fatty Acid Metabolism	1/158	0.776453	0.797439	0.669471	0.169389	HPGD
UV Response Up	1/158	0.776453	0.797439	0.669471	0.169389	FOS
mTORC1 Signaling	1/200	0.85019	0.85019	0.527047	0.0855372	GLRX
